# Supplementary material for: Validation of the three-chamber strategy for studying mate choice in medaka
Source: PLoS One. 2021 Nov 15;16(11):e0259741. doi: 10.1371/journal.pone.0259741 (PMC8592428; doi:10.1371/journal.pone.0259741)
Supplement: S1 Data — (XLSX) [file pone.0259741.s001.xlsx]

## Sheet: Figure 2
male	female	A	B	C	D	E	F
ci	ci	18	41
	soma	2	13
ci	ci	21	14
	soma	0	0
soma	ci	3	5
	soma	5	7
soma	ci	0	2
	soma	5	14
ci	ci	31	37
	soma	3	10
ci	ci	22	22
	soma	0	0
soma	ci	5	7
	soma	8	13
soma	ci	0	0
	soma	6	19
ci	ci	2	18
	soma	6	11
ci	ci	5	10
	soma	0	0
soma	ci	1	6
	soma	37	28
soma	ci	0	3
	soma	4	17
ci	ci	15	30
	soma	4	8
ci	ci	15	15
	soma	1	1
soma	ci	2	7
	soma	8	23
soma	ci	0	1
	soma	3	19
ci	ci	3	10
	soma	0	0
ci	ci	7	21
	soma	0	0
soma	ci	0	4
	soma	10	16
soma	ci	5	14
	soma	10	24
ci	ci	25	25
	soma	0	0
ci	ci	6	19
	soma	0	0
soma	ci	0	0
	soma	21	18
soma	ci	0	0
	soma	2	8
ci	ci	22	27
	soma	0	0
ci	ci	16	22
	soma	0	0
soma	ci	0	14
	soma	20	36
soma	ci	2	4
	soma	13	24
ci	ci	16	19
	soma	0	0
ci	ci	9	20
	soma	0	0
soma	ci	5	2
	soma	17	25
soma	ci	1	3
	soma	15	20
ci	ci	22	20
	soma	1	2
ci	ci	30	29
	soma	1	1
ci	ci	25	23
	soma	1	1
ci	ci	21	22
	soma	2	4
soma	ci	1	1
	soma	22	20
soma	ci	2	3
	soma	25	29
soma	ci	2	3
	soma	14	16
soma	ci	3	5
	soma	20	24
ci	ci	30	25
	soma	1	2
ci	ci	28	20
	soma	1	2
ci	ci	36	31
	soma	5	6
ci	ci	15	14
	soma	0	0
soma	ci	0	0
	soma	21	15
soma	ci	0	0
	soma	36	13
soma	ci	2	19
	soma	6	34
soma	ci	1	0
	soma	43	12
ci	ci	21	14
	soma	0	0
ci	ci	3	30
	soma	0	3
ci	ci	38	9
	soma	1	1
ci	ci	39	11
	soma	0	0
soma	ci	0	0
	soma	20	18
soma	ci	2	2
	soma	30	25
soma	ci	2	2
	soma	16	15
ci	ci	13	12
	soma	0	0
ci	ci	4	6
	soma	0	0
ci	ci	23	21
	soma	0	0
ci	ci	20	17
	soma	1	1
soma	ci	0	0
	soma	20	16
soma	ci	0	0
	soma	16	14
soma	ci	8	9
	soma	0	0
soma	ci	5	6
	soma	35	32
ci	ci	1	2
	soma	0	0
ci	ci	1	5
	soma	0	0
ci	ci	3	11
	soma	0	0
soma	ci	1	1
	soma	11	4
soma	ci	0	0
	soma	9	13
soma	ci	0	2
	soma	10	23
soma	ci	0	0
	soma	26	21
ci	ci	10	12
	soma	0	0
ci	ci	24	22
	soma	0	1
soma	ci	1	1
	soma	10	11
soma	ci	0	0
	soma	4	4
soma	ci	0	0
	soma	15	19
soma	ci	0	0
	soma	12	21
ci	ci	19	16
	soma	0	0
ci	ci	15	19
	soma	0	0
soma	ci	0	0
	soma	20	19
soma	ci	5	7
	soma	10	12
soma	ci	0	1
	soma	52	32
soma	ci	0	3
	soma	7	24
ci	ci	20	15
	soma	0	0
ci	ci	33	32
	soma	0	1
soma	ci	2	3
	soma	10	11
soma	ci	3	4
	soma	10	12
soma	ci	3	2
	soma	64	52
soma	ci	15	2
	soma	52	24
ci	ci	10	14
	soma	0	0
ci	ci	24	22
	soma	0	0
ci	ci	2	7
	soma	3	1
ci	ci	11	38
	soma	2	2
soma	ci	1	0
	soma	1	7
soma	ci	0	0
	soma	10	24
soma	ci	0	0
	soma	3	5
soma	ci	12	5
	soma	10	39
ci	ci	11	13
	soma	0	0
ci	ci	15	17
	soma	1	1
ci	ci	0	4
	soma	0	0
ci	ci	29	48
	soma	0	1
soma	ci	2	2
	soma	12	24
soma	ci	1	1
	soma	7	16
soma	ci	0	0
	soma	1	14
soma	ci	0	20
	soma	16	48
ci	ci	35	2
	soma	1	1
ci	ci	10	18
	soma	0	0
ci	ci	2	10
	soma	0	4
ci	ci	16	18
	soma	0	2
soma	ci	6	4
	soma	0	0
soma	ci	2	3
	soma	8	7
soma	ci	0	0
	soma	1	10
soma	ci	5	12
	soma	13	15
ci	ci	15	13
	soma	2	2
ci	ci	12	14
	soma	0	0
ci	ci	0	15
	soma	0	1
ci	ci	37	28
	soma	0	0
soma	ci	1	1
	soma	11	10
soma	ci	1	1
	soma	20	19
soma	ci	0	3
	soma	6	6
soma	ci	6	6
	soma	12	34
ci	ci	7	28
	soma	8	29
ci	ci	20	42
	soma	8	23
ci	ci	10	18
	soma	5	8
ci	ci	20	31
	soma	16	24
soma	ci	20	22
	soma	30	34
soma	ci	2	4
	soma	6	7
soma	ci	15	18
	soma	37	40
soma	ci	6	8
	soma	25	27
ci	ci	40	43
	soma	30	34
ci	ci	49	51
	soma	35	37
ci	ci	29	32
	soma	10	11
ci	ci	44	46
	soma	20	27
soma	ci	9	12
	soma	15	13
soma	ci	5	7
	soma	14	14
soma	ci	5	6
	soma	20	16
soma	ci	6	8
	soma	17	16
ci	ci	50	62
	soma	20	29
ci	ci	45	48
	soma	35	39
ci	ci	20	27
	soma	1	2
ci	ci	40	44
	soma	30	32
soma	ci	20	28
	soma	30	35
soma	ci	6	10
	soma	32	33
soma	ci	10	17
	soma	30	35
soma	ci	2	3
	soma	25	29
ci	ci	40	37
	soma	15	20
ci	ci	36	35
	soma	25	31
ci	ci	30	36
	soma	25	29
ci	ci	20	25
	soma	12	22
soma	ci	10	15
	soma	30	33
soma	ci	19	24
	soma	30	40
soma	ci	14	17
	soma	32	40
soma	ci	8	11
	soma	23	25
ci	ci	22		28
	soma	2		0
ci	ci	33		31
	soma	6		8
ci	ci	58		42
	soma	0		0
ci	ci	46		33
	soma	0		0
soma	ci	1		0
	soma	9		32
soma	ci	0		0
	soma	7		27
soma	ci	1		0
	soma	3		26
soma	ci	0		0
	soma	6		17
ci	ci	13		34
	soma	33		26
ci	ci	26		26
	soma	0		2
ci	ci	18		24
	soma	9		9
ci	ci	14		33
	soma	0		0
soma	ci	0		3
	soma	25		32
soma	ci	1		2
	soma	36		41
soma	ci	0		1
	soma	35		16
soma	ci	2		3
	soma	28		24
ci	ci	29		24
	soma	4		6
ci	ci	64		24
	soma	0		4
ci	ci	10		14
	soma	15		5
ci	ci	92		20
	soma	0		1
soma	ci	1		5
	soma	16		20
soma	ci	0		7
	soma	11		12
soma	ci	0		0
	soma	3		16
soma	ci	0		4
	soma	24		36
ci	ci	28		36
	soma	26		26
ci	ci	16		24
	soma	8		15
ci	ci	11		17
	soma	4		7
ci	ci	37		20
	soma	0		0
soma	ci	4		4
	soma	13		20
soma	ci	0		0
	soma	8		25
soma	ci	0		0
	soma	10		11
soma	ci	0		0
	soma	43		19
ci	ci	5		12
	soma	0		1
ci	ci	30		28
	soma	0		2
ci	ci	18		28
	soma	3		0
ci	ci	11		16
	soma	2		6
soma	ci	0		0
	soma	1		2
soma	ci	0		5
	soma	1		14
soma	ci	0		2
	soma	2		25
soma	ci	1		9
	soma	1		24
ci	ci	19		20
	soma	1		0
ci	ci	3		11
	soma	0		0
ci	ci	6		11
	soma	0		0
ci	ci	6		13
	soma	1		0
soma	ci	0		2
	soma	9		26
soma	ci	1		0
	soma	2		16
soma	ci	0		0
	soma	15		21
soma	ci	5		7
	soma	3		7
ci	ci	19		11
	soma	0		0
ci	ci	33		30
	soma	0		0
ci	ci	2		2
	soma	0		0
ci	ci	23		22
	soma	0		1
soma	ci	0		6
	soma	4		41
soma	ci	1		4
	soma	19		21
soma	ci	1		2
	soma	6		16
soma	ci	2		1
	soma	11		11
ci	ci	36		21
	soma	0		0
ci	ci	1		15
	soma	0		2
ci	ci	31		23
	soma	2		7
ci	ci	50		27
	soma	0		0
soma	ci	2		3
	soma	25		19
soma	ci	4		6
	soma	10		20
soma	ci	4		5
	soma	33		25
soma	ci	6		13
	soma	37		28
ci	ci	1		7
	soma	0		5
ci	ci	1		6
	soma	1		9
ci	ci	2		12
	soma	1		9
ci	ci	7		13
	soma	1		2
soma	ci	2		5
	soma	28		50
soma	ci	0		0
	soma	7		16
soma	ci	0		2
	soma	2		30
soma	ci	0		0
	soma	1		13
ci	ci	1		14
	soma	0		8
ci	ci	1		5
	soma	0		2
ci	ci	1		7
	soma	0		5
ci	ci	0		25
	soma	0		13
soma	ci	0		4
	soma	53		57
soma	ci	0		0
	soma	14		45
soma	ci	0		5
	soma	15		44
soma	ci	0		0
	soma	1		6
ci	ci	1		3
	soma	0		7
ci	ci	25		45
	soma	0		0
ci	ci	7		10
	soma	0		1
ci	ci	11		24
	soma	1		1
soma	ci	0		0
	soma	21		42
soma	ci	0		0
	soma	6		32
soma	ci	0		1
	soma	10		58
soma	ci	0		3
	soma	12		28
ci	ci	1		3
	soma	0		3
ci	ci	2		15
	soma	0		3
ci	ci	2		17
	soma	1		7
ci	ci	5		28
	soma	0		2
soma	ci	0		5
	soma	44		47
soma	ci	0		3
	soma	36		46
soma	ci	1		3
	soma	11		61
soma	ci	1		10
	soma	20		55
ci	ci	5		18
	soma	0		0
ci	ci	10		26
	soma	0		0
ci	ci	11		16
	soma	0		0
ci	ci	3		19
	soma	0		0
soma	ci	5		9
	soma	13		25
soma	ci	5		4
	soma	9		30
ci	ci	13		30
	soma	0		0
ci	ci	10		26
	soma	0		0
ci	ci	1		6
	soma	0		2
ci	ci	18		34
	soma	0		3
soma	ci	0		2
	soma	0		5
soma	ci	0		3
	soma	0		14
ci	ci	33		28
	soma	1		5
ci	ci	12		17
	soma	1		2
ci	ci	6		11
	soma	0		0
ci	ci	13		20
	soma	5		6
ci	ci	3		24
	soma	0		1
ci	ci	9		38
	soma	1		6
ci	ci	17		41
	soma	3		9
ci	ci	4		23
	soma	0		7
soma	ci	2		13
	soma	11		31
soma	ci	4		18
	soma	1		13
ci	ci	18			10
	soma	0			4
ci	ci	5			3
	soma	0			0
ci	ci	32			8
	soma	0			1
ci	ci	25			11
	soma	0			1
soma	ci	0			2
	soma	28			16
soma	ci	0			2
	soma	1			6
soma	ci	0			0
	soma	39			17
soma	ci	2			2
	soma	30			14
ci	ci	2			8
	soma	0			3
ci	ci	42			18
	soma	0			1
ci	ci	25			9
	soma	0			0
ci	ci	32			3
	soma	0			5
soma	ci	0			1
	soma	1			7
soma	ci	0			3
	soma	34			11
soma	ci	0			2
	soma	33			15
soma	ci	0			2
	soma	32			12
ci	ci	21			23
	soma	0			8
ci	ci	46			12
	soma	0			0
ci	ci	19			14
	soma	0			2
ci	ci	0			1
	soma	0			7
soma	ci	3			10
	soma	11			22
soma	ci	0			1
	soma	11			7
soma	ci	0			1
	soma	40			15
soma	ci	0			2
	soma	3			7
ci	ci	38			22
	soma	0			3
ci	ci	52			17
	soma	0			7
ci	ci	4			16
	soma	0			2
ci	ci	18			10
	soma	0			2
soma	ci	0			4
	soma	17			13
soma	ci	1			1
	soma	35			12
soma	ci	0			1
	soma	14			13
soma	ci	4			2
	soma	28			15
ci	ci	2			9
	soma	0			1
ci	ci	1			8
	soma	0			1
ci	ci	7			16
	soma	0			1
ci	ci	10			16
	soma	2			4
soma	ci	5			6
	soma	6			7
soma	ci	0			1
	soma	2			9
soma	ci	2			7
	soma	6			11
soma	ci	9			15
	soma	13			18
ci	ci	7			8
	soma	0			0
ci	ci	35			19
	soma	0			0
ci	ci	1			7
	soma	0			2
ci	ci	18			18
	soma	1			8
soma	ci	0			15
	soma	16			23
soma	ci	2			8
	soma	36			19
soma	ci	0			0
	soma	1			6
soma	ci	5			8
	soma	30			19
ci	ci	8			12
	soma	0			0
ci	ci	2			5
	soma	0			2
ci	ci	48			18
	soma	1			2
ci	ci	7			13
	soma	1			4
soma	ci	0			3
	soma	41			17
soma	ci	2			4
	soma	9			9
soma	ci	1			4
	soma	7			6
soma	ci	0			1
	soma	1			5
ci	ci	35			14
	soma	0			0
ci	ci	2			16
	soma	0			8
ci	ci	32			13
	soma	0			0
ci	ci	8			13
	soma	0			0
soma	ci	24			17
	soma	1			7
soma	ci	1			8
	soma	26			15
soma	ci	0			3
	soma	13			12
soma	ci	1			3
	soma	11			11
ci	ci	1			9
	soma	0			2
ci	ci	8			15
	soma	0			0
ci	ci	1			6
	soma	0			0
ci	ci	1			17
	soma	0			0
soma	ci	0			0
	soma	3			3
soma	ci	0			4
	soma	7			16
soma	ci	0			0
	soma	3			23
soma	ci	1			2
	soma	2			9
ci	ci	35			16
	soma	0			0
ci	ci	20			17
	soma	0			3
ci	ci	28			13
	soma	0			1
ci	ci	25			14
	soma	0			2
soma	ci	1			3
	soma	15			12
soma	ci	1			1
	soma	20			8
soma	ci	1			1
	soma	4			10
soma	ci	0			0
	soma	4			6
ci	ci	34			14
	soma	0			0
ci	ci	9			7
	soma	0			1
ci	ci	20			19
	soma	0			1
ci	ci	38			10
	soma	0			0
soma	ci	0			0
	soma	53			13
soma	ci	0			1
	soma	3			0
soma	ci	1			3
	soma	4			8
soma	ci	0			0
	soma	17			15
ci	ci	1			4
	soma	0			1
ci	ci	33			13
	soma	1			0
ci	ci	40			10
	soma	0			3
ci	ci	33			12
	soma	0			1
soma	ci	1			4
	soma	16			22
soma	ci	0			0
	soma	4			14
soma	ci	2			5
	soma	12			11
soma	ci	2			3
	soma	26			14
soma	ci					63	82
	soma					52	86
soma	ci					89	158
	soma					31	70
soma	ci					101	159
	soma					23	76
soma	ci					2	0
	soma					0	1
soma	ci					58	76
	soma					51	70
soma	ci					76	91
	soma					24	40
soma	ci					40	60
	soma					4	8
soma	ci					5	8
	soma					3	4
soma	ci					17	29
	soma					8	15
soma	ci					36	52
	soma					34	60
soma	ci					61	81
	soma					68	99
soma	ci					9	16
	soma					15	28
soma	ci					5	8
	soma					6	8
soma	ci					35	41
	soma					17	25
soma	ci					40	45
	soma					2	6
soma	ci					20	30
	soma					9	11
ci	ci					1	7
	soma					0	3
ci	ci					54	79
	soma					21	45
ci	ci					1	1
	soma					0	2
ci	ci					7	15
	soma					31	51
ci	ci					4	12
	soma					5	17
ci	ci					38	49
	soma					28	34
ci	ci					16	24
	soma					47	35
ci	ci					5	15
	soma					108	145
ci	ci					0	2
	soma					2	3
ci	ci					10	17
	soma					12	19
ci	ci					12	17
	soma					17	25
ci	ci					9	10
	soma					15	25
ci	ci					0	0
	soma					5	8
ci	ci					26	30
	soma					7	10
ci	ci					20	29
	soma					10	11
ci	ci					9	18
	soma					4	7
soma	ci					101	119
	soma					67	76
soma	ci					70	83
	soma					31	45
soma	ci					45	52
	soma					16	24
soma	ci					10	16
	soma					20	21
soma	ci					4	4
	soma					18	21
soma	ci					30	38
	soma					28	35
soma	ci					13	15
	soma					20	23
soma	ci					5	10
	soma					16	21
soma	ci					27	33
	soma					27	35
soma	ci					28	39
	soma					25	35
soma	ci					30	39
	soma					24	34
soma	ci					4	6
	soma					2	3
soma	ci					10	14
	soma					38	47
soma	ci					41	44
	soma					10	14
soma	ci					16	23
	soma					40	55
soma	ci					10	15
	soma					5	9
ci	ci					5	8
	soma					16	16
ci	ci					4	3
	soma					37	41
ci	ci					19	22
	soma					12	14
ci	ci					2	4
	soma					15	18
ci	ci					9	11
	soma					62	64
ci	ci					69	77
	soma					60	68
ci	ci					25	31
	soma					23	30
ci	ci					65	78
	soma					70	84
ci	ci					20	27
	soma					44	43
ci	ci					13	16
	soma					39	47
ci	ci					13	18
	soma					95	100
ci	ci					8	12
	soma					36	43
ci	ci					2	4
	soma					55	60
ci	ci					37	46
	soma					104	113
ci	ci					17	19
	soma					102	126
ci	ci					26	41
	soma					40	74
soma	ci					81	90
	soma					93	100
soma	ci					36	45
	soma					21	30
soma	ci					18	21
	soma					3	4
soma	ci					22	30
	soma					1	3
soma	ci					56	60
	soma					32	34
soma	ci					16	25
	soma					3	4
soma	ci					28	40
	soma					3	5
soma	ci					22	28
	soma					2	3
soma	ci					70	91
	soma					28	40
soma	ci					65	70
	soma					24	25
soma	ci					28	35
	soma					22	24
soma	ci					125	160
	soma					47	68
soma	ci					69	77
	soma					44	50
soma	ci					80	102
	soma					10	19
soma	ci					103	129
	soma					39	51
soma	ci					68	82
	soma					37	50
ci	ci					15	21
	soma					9	12
ci	ci					12	21
	soma					37	46
ci	ci					6	14
	soma					9	21
ci	ci					0	0
	soma					8	9
ci	ci					23	41
	soma					36	60
ci	ci					27	30
	soma					48	59
ci	ci					5	8
	soma					5	7
ci	ci					5	9
	soma					13	19
ci	ci					6	11
	soma					1	3
ci	ci					7	11
	soma					14	28
ci	ci					13	21
	soma					1	3
ci	ci					17	33
	soma					14	26
ci	ci					34	56
	soma					76	97
ci	ci					33	51
	soma					42	72
ci	ci					51	73
	soma					53	81
ci	ci					56	61
	soma					34	42
soma	ci					20	26
	soma					13	19
soma	ci					22	30
	soma					14	18
soma	ci					30	34
	soma					5	9
soma	ci					7	10
	soma					4	8
soma	ci					43	42
	soma					40	38
soma	ci					3	4
	soma					3	3
soma	ci					15	19
	soma					5	7
soma	ci					1	0
	soma					0	0
soma	ci					46	55
	soma					14	20
soma	ci					2	2
	soma					2	3
soma	ci					34	42
	soma					29	38
soma	ci					44	57
	soma					30	47
soma	ci					20	29
	soma					16	21
soma	ci					3	4
	soma					3	3
soma	ci					16	18
	soma					10	14
soma	ci					4	7
	soma					3	5
ci	ci					10	13
	soma					17	18
ci	ci					6	4
	soma					6	5
ci	ci					33	31
	soma					12	17
ci	ci					1	2
	soma					3	9
ci	ci					16	20
	soma					45	58
ci	ci					6	9
	soma					13	20
ci	ci					12	14
	soma					22	27
ci	ci					1	0
	soma					2	3
ci	ci					9	7
	soma					15	12
ci	ci					10	14
	soma					20	21
ci	ci					12	17
	soma					19	21
ci	ci					0	1
	soma					2	4
ci	ci					4	6
	soma					6	11
ci	ci					14	20
	soma					27	34
ci	ci					26	37
	soma					37	40
ci	ci					8	11
	soma					12	11
soma	ci					20	29
	soma					6	9
soma	ci					16	24
	soma					0	1
soma	ci					13	19
	soma					13	21
soma	ci					16	24
	soma					2	3
soma	ci					18	30
	soma					2	6
soma	ci					4	7
	soma					0	0
soma	ci					20	36
	soma					10	20
soma	ci					4	11
	soma					0	0
soma	ci					20	29
	soma					13	19
soma	ci					34	56
	soma					8	20
soma	ci					13	26
	soma					10	20
soma	ci					15	21
	soma					8	9
soma	ci					72	80
	soma					22	30
soma	ci					17	25
	soma					4	5
soma	ci					74	91
	soma					3	10
soma	ci					3	7
	soma					3	8
ci	ci					0	0
	soma					11	16
ci	ci					0	0
	soma					1	1
ci	ci					3	4
	soma					43	60
ci	ci					0	0
	soma					5	7
ci	ci					3	9
	soma					13	28
ci	ci					11	20
	soma					70	90
ci	ci					21	32
	soma					61	70
ci	ci					8	10
	soma					5	7
ci	ci					2	3
	soma					38	42
ci	ci					13	22
	soma					25	30
ci	ci					5	8
	soma					59	61
ci	ci					9	15
	soma					2	3
ci	ci					2	5
	soma					51	55
ci	ci					23	29
	soma					35	41
ci	ci					20	26
	soma					49	58
ci	ci					5	7
	soma					47	53
soma	ci					7	9
	soma					0	0
soma	ci					14	18
	soma					1	1
soma	ci					21	29
	soma					6	7
soma	ci					17	26
	soma					3	4
soma	ci					16	24
	soma					15	20
soma	ci					24	31
	soma					8	10
soma	ci					43	55
	soma					9	11
soma	ci					0	0
	soma					1	0
soma	ci					12	16
	soma					2	2
soma	ci					27	39
	soma					8	19
soma	ci					3	4
	soma					4	6
soma	ci					16	21
	soma					5	6
soma	ci					74	98
	soma					13	31
soma	ci					18	26
	soma					4	10
soma	ci					37	52
	soma					28	39
soma	ci					2	5
	soma					1	2
ci	ci					3	4
	soma					5	8
ci	ci					1	2
	soma					10	14
ci	ci					2	1
	soma					4	1
ci	ci					18	24
	soma					59	71
ci	ci					9	13
	soma					15	17
ci	ci					15	19
	soma					15	17
ci	ci					5	7
	soma					6	8
ci	ci					11	14
	soma					14	16
ci	ci					2	1
	soma					3	6

## Sheet: Figure 4
	ci 1 a		ci 1 b		ci 2 a		ci 2 b		ci 3 a		ci 3 b		ci 4 a		ci 4 b		soma 1 a		soma 1 b		soma 2 a		soma 2 b		soma 3 a		soma 3 b		soma 4 a		soma 4 b		ci 5 a		ci 5 b		ci 6 a		ci 6 b		ci 7 a		ci 7 b		ci 8 a		ci 8 b		soma 5 a
manual-counting	ci	soma	ci	soma	ci	soma	ci	soma	ci	soma	ci	soma	ci	soma	ci	soma	ci	soma	ci	soma	ci	soma	ci	soma	ci	soma	ci	soma	ci	soma	ci	soma	ci	soma	ci	soma	ci	soma	ci	soma	ci	soma	ci	soma	ci	soma	ci	soma	ci
	13	6	20	5	11	7	15	8	11	5	27	10	16	5	15	2	4	17	1	6	7	26	0	5	5	33	4	17	5	28	3	15	14	6	19	6	13	5	47	20	8	4	29	7	17	5	28	5	3
three-chamber	left	right	left	right	left	right	left	right	right	left	left	right	right	left	left	right	left	right	right	left	left	right	right	left	right	left	left	right	right	left	left	right	left	right	right	left	left	right	right	left	left	right	right	left	left	right	right	left	left
	x	y	x	y	x	y	x	y	x	y	x	y	x	y	x	y	x	y	x	y	x	y	x	y	x	y	x	y	x	y	x	y	x	y	x	y	x	y	x	y	x	y	x	y	x	y	x	y	x
	956.52	732.115	893.653	312.671	912.132	205.47	953.395	709.872	927.994	719.523	822.422	277.315	916.408	153.187	830.568	762.922	889.887	709.751	859.933	267.01	893.154	294.606	867.795	764.616	835.658	767.866	906.405	267.593	812.378	252.508	934.965	749.37	723.036	319.423	725.818	294.618	709.621	735.625	696.233	710.275	1355.5	321.5	1333.83	316.223	1360.02	726.837	1324.15	767.939	784.081
	954.695	731.346	832.042	460.085	799.899	403.678	874.886	748.118	942.11	734.041	1060.89	225.326	860.073	306.805	894.96	760.224	879.952	694.167	943.708	241.654	1028.82	232.769	821.091	670.29	843.046	768.266	908.245	261.073	834.578	210.402	937.113	750.013	730.597	345.425	731.682	317.478	706.688	727.606	696.467	717.231	1355.5	321.5	1332.94	309.608	1359.64	733.962	1333.65	744.857	784.044
	952.368	729.601	736.731	312.454	1061.75	152.688	728.833	839.452	1056.98	684.031	1062.73	225.905	840.862	135.595	762.353	902.446	733.232	588.163	942.861	248.983	1026.37	228.694	749.215	811.308	989.524	772.051	907.241	266.072	732.616	199.619	935.573	752.004	684.738	293.005	686.945	264.425	735.11	588.724	670.457	658.066	1275.39	306.298	1256.03	264.461	1355.74	732.126	1335.23	713.208	785.17
	950.555	729.436	739.371	310.968	1027.87	171.932	728.795	838.068	1071.17	662.261	1061	223.692	837.828	135.091	863.709	910.149	738.49	600.948	931.226	253.877	1025.75	228.629	719.428	794.808	968.556	780.903	905.891	267.89	724.504	193.875	934.533	754.578	570.143	390.429	549.182	194.364	659.316	678.333	836.705	819.684	1239.15	201.389	1450.1	191.448	1394.48	719.169	1470.09	582.333	908.865
	944.003	726.247	743.345	308.382	982.484	176.242	729.494	837.741	1094.08	650.378	1061	223.692	836.754	134.455	988.441	905.964	750.404	609.18	934.395	256.306	1024.72	225.667	723.876	877.916	943.5	765.426	906.477	253.024	722.486	192.221	949.445	734.133	585.5	343.607	549.065	198.032	658.922	676.688	831.569	817.45	1224.03	186.173	1399.65	172.397	1393.78	718.843	1468.45	586.828	909.573
	949.137	732.045	742.825	298.289	896.322	166.158	730.734	833.562	1037.83	710.572	1061	223.692	835.224	133.706	1078.86	869.114	738.689	627.433	939.335	257.527	1024.84	223.773	701.9	801.014	951.651	783.272	1081.96	225.048	722.85	192.974	1079.79	636.632	592.698	312.094	548.881	205.762	658.697	676.82	811.229	816.009	1224.03	186.173	1405.3	256.848	1392.69	719.734	1471.06	593.489	909.421
	977.964	771.452	741.281	293.906	840.934	167.745	731.586	829.862	1060.82	739.768	1061	223.692	833.671	132.826	1080.64	903.5	740.571	633.695	935.638	268.58	1024.55	223.401	716.506	751.494	957.073	809.442	1094.83	223.445	723.071	194.116	1090.24	622.058	599.698	283.667	547.969	225.688	657.923	678.631	765.634	782.107	1199.18	282.51	1408.88	323.127	1393.06	720.185	1458.43	591.111	909.968
	1001.68	777.762	727.338	278.647	806.685	149.403	732.825	827.587	1063.31	741.035	1061	223.692	833.432	133	1001.23	892.905	746.356	649.213	933.592	293.607	1024.87	223.01	721.083	690.767	957.516	825.408	1102.29	225.657	717.637	182.82	1092.81	621.439	610.099	253.535	548.024	238.683	657.028	678.292	710.545	761.152	1205.98	313.982	1407.91	366.901	1392.46	720.225	1447.9	597.392	908.797
	1020.59	759.15	732.958	276.158	731.008	183.774	736.343	821.371	1061.93	739.615	1061	223.692	832.381	132.619	1034.75	850.956	754.536	653.546	936	317.769	1027.62	222.245	715.653	758.174	936.988	823.2	1097.45	249.527	704.86	163	1091.74	622.957	639.053	226.982	548.438	240.438	656.893	677.06	660.765	770.757	1212.01	363.64	1410.76	418.712	1391.08	720.704	1437.36	593.556	900.343
	1052.18	738.409	738.395	275.679	754.262	324.083	733.918	797.967	1061.52	738.358	1061	223.692	835.108	131.057	1078.25	892.528	757.692	661.551	950.506	343.328	1032.64	220.42	718.882	755.133	933.921	809.343	1104.26	244.437	718.588	163.221	1090.37	623.275	665.722	213.847	547.698	244.279	656.684	677.291	611.839	774.828	1205.14	409.844	1436.34	461.351	1391.54	721.133	1431.91	596.103	884.066
	1069.9	725.153	743.968	265.653	751.947	332.887	733.909	798.927	1058.54	735.873	1061	223.692	825.665	135.136	1078.25	892.528	778.875	678.514	971.744	364.299	1036.27	215.171	707.787	821.552	935.137	800.857	1104.48	245.284	711.069	145.115	1090.84	622.971	713.035	233.929	546.529	258.912	657.353	676.922	566.641	738.91	1217.85	385.462	1470.37	440.245	1391.77	720.192	1431.52	596.024	876.548
	1056.23	762.669	725.176	246.527	720.662	237.669	727.812	814.703	1055.52	731.163	1061	223.692	796.648	133.279	1078.25	892.528	792.109	708.776	991.702	355.142	1040.67	208.693	713.157	856.82	933.776	799.212	1081.25	251.967	724.776	164.433	1088.91	621.305	738.278	245.978	548.302	283.698	657.986	676.521	547.25	704.909	1204.35	346.754	1459.95	381.796	1389.72	721.667	1431.55	595.866	874.79
	1029.29	818.772	733.314	272.486	728.269	175.685	729.614	820.807	1055.8	718.923	1061	223.692	774.36	155.629	1093	896	767.952	743.655	1016.2	331.727	1043.54	204.088	715.561	670.98	942.101	798.506	1104.47	247.908	716.471	189.416	1086.36	622.311	745.49	252.62	547.355	316.581	657.462	676.938	539.85	674.65	1209.8	408.61	1460.12	336.59	1389.6	723.087	1428.92	596.5	874.884
	1005.48	858.525	728.376	286.527	724.04	254.805	726.932	804.841	1063.4	705.425	1061	223.692	769.146	137.14	1093	896	744.177	730.978	1022	284.058	1052.69	196.234	705.647	719.68	936.378	788.136	1105.84	242.931	698.947	196.803	1082.31	622.038	754.425	268.529	547.094	363.656	658.719	676.609	549	651.333	1216.2	436.257	1460.42	323.369	1388.44	723.438	1426.75	596.951	871.245
	964.516	885.16	734.269	307.01	721.566	392.459	735.865	797.784	1084.86	692.22	1061	223.692	791.153	170.106	1092.03	894.897	737.711	690.266	1026.34	258.019	1053.89	192.172	716.135	819.142	935.193	787.68	1107.8	221.198	697.826	205.453	1080.48	622.141	772.348	289.696	549	384.414	659.205	676.233	553.8	645.4	1219.93	466.109	1449.09	301.377	1387	724.905	1425.57	596.33	862.73
	929.977	896.092	759.736	359.082	730.359	402.072	728.088	800.794	1099.32	684.699	1048.45	263.617	779.512	147.792	1092.03	894.897	754.164	685.66	1026.17	237.659	1061.53	189.135	707.762	711.329	938.714	802.855	1100.19	216.643	693.633	251.38	1077.48	623.889	781.385	330.417	551.258	372.21	659.291	676.43	548	677.349	1223.95	465.219	1435.52	286.873	1386.19	727.032	1425.14	597	858.778
	892.32	876.949	735.513	469.211	787.57	389.352	725.227	817.591	1063.07	707.034	1041.33	254.823	791.455	149.307	1092.03	894.897	751.368	678.709	1050.62	232.39	1065.76	188.511	707.89	620.278	938.051	802.504	1094.62	221.123	702.111	272.377	1074.42	622.082	792.434	345.494	552.073	361.854	659.284	674.951	553.17	700.638	1209.7	485.51	1404.89	303.34	1385.36	728.483	1424.55	596.845	858.162
	899.069	854.824	730.75	446.175	848.944	374.626	732.158	812.14	1088.61	706.508	1042.83	245.588	851.494	126.564	1092.03	894.897	745.831	649.175	1040.17	254.76	1071.47	190.531	713.031	772.028	935.913	801.997	1086.61	224.804	694.278	334.135	1074.35	618.004	803.086	375.523	549	333.03	659.333	674.679	551.294	734.078	1209.31	429.014	1397.87	341.402	1385.31	728.776	1424.06	595.298	860.121
	900.348	810.794	773.184	300.49	880.341	282.403	725.444	774.37	1101.93	698.876	1039.77	234.81	929.556	154.984	1091.95	704.895	746.094	675.453	1048.58	252.444	1070.76	192.776	724.217	865.429	926.251	796.28	1078.6	228.679	697.056	409.414	1073.27	618.975	816.349	416.438	547.699	296.205	660.141	676.047	561.125	751.025	1202.24	403.529	1398	337.397	1384.22	730.007	1424.66	596.953	867.838
	890.276	764.188	766.414	244.397	865.199	210.546	726.769	768.231	1107.01	683.238	1032.75	219.362	989.466	131.807	1091.95	704.895	732.836	711.544	1033.24	274.278	1077.86	196.36	715.463	833.118	692.993	754.496	1076.08	231.379	705.315	454.11	1072.97	619.059	825.858	452.595	547.364	268.136	659.968	676.095	573.379	752.724	1202.93	353.357	1365.9	308.223	1383.74	730.936	1423.62	596.147	870.123
	864.048	729.59	763.441	251.728	810.582	203.897	727.389	761.63	1107.87	654.667	984.828	193.839	1021.29	130.988	1090.62	807.625	731.239	774.116	1059.74	219.811	1089.01	214.863	718.573	769.271	695.652	752.773	1080.25	238.582	770.63	441.573	1073.03	615.509	852.553	452.073	549.9	235.625	659.544	675.165	583.773	754.42	1207.55	310.423	1346.4	290.66	1383.54	731.11	1423.8	596.296	868.882
	846.103	729.654	742.359	262.373	790.67	214.112	726.511	803.83	1112.47	584.263	955.41	178.675	950.578	130.333	1090.62	807.625	737.196	801.762	1059.22	176.291	1090.03	238.25	712.087	786.743	687.338	771.273	1102.53	246.526	819.512	428.278	1071.21	614.42	853.016	462.354	557.613	212.516	659.57	676.058	605.68	757.91	1205.69	275.887	1323.51	266.604	1382.66	732.53	1421.97	594.487	855.803
	806.079	739.014	736.631	272.137	723.637	295.465	734.186	788.016	1048.51	539.661	944.582	178.824	880.733	143.982	1090.62	807.625	748.245	835.859	998.508	152.385	1087.06	255.941	711.981	834.365	694.401	769.122	1105.85	236.803	894.284	429.955	1069.43	613.768	822.658	481.151	556.364	212.073	658.957	676.057	656.473	747.507	1199.39	227.894	1294.45	261.371	1381.89	733.585	1420.17	592.494	850.737
	786.993	749.807	739.917	265.628	738.244	332.922	726.94	746.179	1005.69	570.902	929.122	164.512	845.724	132.84	1091.12	870.706	742.901	842.138	950.141	161.829	1081.9	253.184	714.14	644.769	692.947	752.835	1107.71	213.815	918.456	407.527	1069.21	613.874	764.382	465.581	554.696	217.272	659.31	675.131	718.426	776.649	1198.75	209.038	1245.96	290.217	1381.71	734.238	1419.03	590.4	847.128
	740.638	766.994	758.803	315.036	726.007	308.295	730.306	733.889	1060.85	536.979	894.523	197.628	793.304	146.595	1091.12	870.706	769.889	826.821	1012.28	179.274	1084.55	236.433	706.375	683.58	688.54	700.222	1106.31	199.37	960.434	374.847	1069.98	612.873	752.267	446.03	552.625	217.363	656.902	663.435	783.753	789.038	1201.43	204.972	1203.01	276.542	1380.67	734.315	1417.53	591.06	812.953
	721.751	794.771	811.756	445.969	723.579	267.807	724.258	768.774	1043.97	575.577	879.584	207.697	770.752	128.945	1091.09	771.565	741.979	795.838	1053.17	249.615	1085.65	218.696	715.41	836.676	695.545	669.914	1105	201.419	943.508	326.949	1070.61	609.789	742.261	421.957	552.202	217.894	655.791	661.57	833.432	790.846	1210.69	202.641	1196.08	252.4	1380.32	734.761	1416.12	592	812.953
	763.139	808.064	735.412	479.549	723.029	178.741	727.319	800.447	997.755	579.286	872.596	207.019	799.022	144.765	1089.29	798.882	746.084	808.238	1053.23	268.497	1078.02	200.083	716.19	815.911	688.493	748.643	1103.34	204.558	925.008	283.396	1073.41	605.023	727.3	382.011	556.432	210.758	655.26	661.026	836.634	800.626	1215.6	206.845	1196.85	236.769	1380.4	735.246	1416.34	593.191	677.353
	742.302	815.362	756.42	396.448	728.724	142.336	728.312	772.212	1040.08	646.015	866.589	247.444	810.632	136.681	1089.29	798.882	759.298	811.158	1050.04	236.605	1082.3	236.52	709.831	736.373	710.968	751.088	1097.54	209.476	871.831	185.5	1074.66	602.848	725.134	369.918	556.432	210.758	654.605	658.079	774.993	829.687	1227.63	198.444	1196.99	221.316	1380.13	735.485	1414.36	590.7	680.518
	726.721	795.067	743	334.568	738.365	252.746	724.633	743.367	1021.04	685.167	865.771	254.94	758.98	148.458	1089.29	798.882	772.538	806.148	1055.7	177.271	1071.31	246.144	715.685	784.379	695.402	730.876	1098.03	226.567	835.621	118.934	1083.16	597.463	731.391	368.122	556.432	210.758	650.962	647.923	715.864	841.517	1253.69	181.203	1243.17	200.581	1379.86	735.493	1407.4	584.068	674.81
	737.162	785.511	736.377	352.411	732.079	327.132	730.482	775.227	996.975	702.035	869.763	282.14	755.326	163.007	1090.94	875.653	744.116	776.467	1053.01	202.098	1076.08	231.32	711.779	806.957	700.223	691.553	1102.78	241.892	743.173	138.227	1101.36	591.231	723.571	373.436	556.432	210.758	651.375	640.688	690.23	843.742	1267.44	174.395	1273.87	207.604	1379.07	736.416	1409	545	658.528
	716.28	738.276	728.533	330.083	719.18	381.64	730.346	829.26	970.267	699.743	878.298	332.923	770.167	179.359	1090.81	824.056	741.255	790.815	1057.78	262	1083.25	234.586	724.899	632.223	700.238	645.337	1106.11	261.62	742.757	157.88	1111.43	592.555	708.701	377.888	549.813	231.8	658.259	635.296	670.329	797.943	1281.24	232.226	1307.76	206.614	1379.79	736.31	1416.56	546.778	661.603
	732.866	735.123	720.639	292.206	717.784	385.044	739.331	774.754	940.126	711.531	883.897	351.879	782.477	195.994	1090.81	824.056	738.466	808.34	1055.1	264.843	1081.33	239.396	710.175	737.136	690.74	682.846	1105.15	289.609	759.199	188.398	1111.94	600.81	698.537	363.372	549.813	231.8	663.667	632.625	653.563	761.127	1286.35	264.827	1354.43	221.586	1379.18	737.17	1411.1	551.075	668.462
	742.243	723.484	725.317	240.945	720.656	340.42	738.03	774.902	933.134	707.79	886.982	388.688	787.937	196.848	1090.81	824.056	742.642	792.985	1052.64	267.739	1082.41	225.653	717.52	877.209	690.539	747.315	1103.93	329.821	709.564	206.729	1110.98	604.667	711.69	321.648	549.813	231.8	663.308	632.846	625.596	741.272	1283	301.038	1390.89	178.899	1378.41	736.979	1405.86	548.966	655.86
	745.429	726.457	728.768	193.923	725.176	316.39	737.769	775.308	936.631	707.353	866.404	418.606	790.822	190.657	1090.81	824.056	739.814	832.258	1047.41	255.032	1080.07	206.022	722.493	778.904	699.986	854.791	1095.29	341.678	686.921	197.896	1111.6	605.363	713.118	302.02	554.581	253.387	659.875	633.938	589.914	731.56	1255.13	344.083	1417.17	149.692	1377.06	737.456	1404.34	549.172	683.5
	745.122	725.15	724.088	251.736	726.331	326.985	726.151	796.151	939.469	714.271	873.963	440.195	793.49	191.856	1090.81	824.056	739.881	902.05	1056.14	196.932	1083.78	267.271	699.665	740.732	700.523	824.228	1094.97	342.007	692.257	181.983	1112.72	607.253	715.224	272.853	609.504	302.748	657.586	632.759	562.459	724.41	1226.96	383.358	1447.71	175.265	1376.12	738.019	1401.55	552.95	659.351
	745.588	734.571	730.338	282.245	725.854	313.083	752.26	856.606	915.838	684.133	868.091	488.909	804.519	196.977	1090.81	824.056	790.584	909.797	1047.13	166.329	1092.51	322.228	713.371	770.025	693.005	805.419	1093.2	341.222	712.615	160.401	1113.2	611.81	714.833	254.351	709.572	285.172	657.733	636.333	552.967	721.754	1214.75	421.205	1416.23	203.468	1375.91	738.993	1416.6	557.354	661.873
	747.15	740.51	741.702	285.528	745.356	217.289	734.428	883.539	893.793	665.995	860.253	471.586	820.126	200.815	1089.24	880.242	836.661	888.089	1012.06	158.175	1061.31	324.624	720.215	815.3	693.228	800.234	1108.62	364.81	724.195	158.667	1113.03	612.077	722.364	229.629	720.229	279.605	658.8	638.2	559.42	709.22	1209.76	436.412	1401.28	254.75	1374.9	739.822	1439.93	552.295	664.358
	745.541	736.815	717.518	299.314	732.765	183.346	726.967	841.417	865.23	673.268	830.348	476.275	828.204	186.222	1082.53	873.556	881.178	832.953	908.667	174.099	1029.65	376.789	722.365	827.898	720.428	699.069	1109.7	411.463	724.357	198.287	1112.81	611.418	708.5	178	720.673	280.006	660.676	635.265	555.413	704.867	1205.06	447.384	1401.54	323.759	1374.5	739.94	1440.57	543.893	664.882
	747.145	728.831	711.86	270.646	735.956	284.962	738.368	813.535	840.034	684.02	825.219	487.438	842.541	217.865	1082.53	873.556	891.142	711.369	830.698	169.708	1015.73	401.755	723.063	826.371	727.854	643.521	1102.96	359.959	731.752	263.934	1112.61	610.592	763.333	158.333	720.925	280.007	668.426	639.667	576.852	667.754	1210.96	446.348	1403.43	378.661	1373.93	740.164	1439.43	551.523	666.01
	745.322	743.118	718.235	200.53	725.977	397.401	728.321	778.476	783.695	600.09	803.6	446	846.383	234.342	1082.53	873.556	820.938	616.191	798.144	159.647	1019.28	417.709	721.915	824.447	740.657	580.821	1085.62	344.138	707.641	325.806	1111.93	609.198	821.984	155.438	732.667	289.422	671.911	642.786	570.021	647.75	1222.99	475.063	1365.33	399.095	1374.07	741.06	1439.43	551.523	681.48
	743.676	771.826	753.323	154.989	723.098	436.454	728.87	850.435	887.769	537.923	795.377	415.273	849.596	261.936	1082.53	873.556	801.577	606.106	915.243	135.803	1022.05	431.178	723.441	818.472	686.117	590.3	1105.88	433.157	719.792	331.39	1111.7	608.423	856.1	195.8	735.379	371.294	675.145	646.818	542.692	660.827	1220.27	469.251	1348.77	323.122	1372.33	742.29	1439.43	551.523	693.458
	742.355	806.533	736.017	225.608	720.662	280.248	733.124	717.639	872.081	583.047	771.058	378.038	843.47	288.727	1082.53	873.556	783.778	658.996	989.866	145.101	1021.6	450.183	723.208	817.67	729.962	688.733	1103.04	467.229	739.202	356.542	1111.8	607.892	863.429	227.214	733.264	393.644	675.984	646.082	542.692	660.827	1217.87	482.822	1343.61	282.133	1372.41	742.549	1437.15	618.829	693.458
	746.868	794.793	721.878	286.266	733.534	230.168	746.038	790.772	853.734	570.664	743.682	341.21	821.111	309.987	1082.53	873.556	765.834	690.698	1053.23	173.497	1008.38	454.234	720.84	819.843	768.983	718.134	1101.58	367.543	767.903	394.628	1111.88	607.152	856.82	282.123	699.183	423.178	678.761	644.149	576.658	649.829	1201.91	472.519	1340.57	266.217	1372.75	743.29	1435.11	625.786	658.059
	769.531	766.365	722.082	329.03	728.069	217.507	730.505	779.948	836.148	548	742.948	322.578	793.929	309.143	1082.53	873.556	756.06	706.324	1052.31	213.377	1008.38	454.234	721.19	820.737	721.236	762.781	1089.29	349.439	779.892	452.247	1112.47	607.629	852.227	313.227	663.313	422.687	681.486	644.857	578.7	677.671	1204.92	441.04	1311.84	254	1371.14	744.359	1436.19	622.962	665.335
	790.444	749.694	729.986	339.162	769.591	150.652	730.505	779.948	827.101	570.697	749.948	294.739	751.579	291.457	1082.53	873.556	770.374	698.626	1030.53	244.12	926.469	464.047	720.27	775.785	691.251	795.804	1095.97	321.921	775.24	461.988	1112.44	607.349	864.895	351.263	643.596	420.657	681.377	645.115	558.51	721.91	1200.65	416.4	1297.2	192.296	1371.55	744.381	1436.7	621.233	663.704
	812.94	759.897	769.615	347.67	871.602	163.053	725.974	731.13	790.781	579.417	739.03	249.549	753.285	252.006	1082.53	873.556	777.989	647.918	1050.25	167.924	956.252	412.958	712.651	858.388	696.383	697.744	1093.88	324.247	740.454	457.698	1115.55	616.808	858.534	369.057	615.188	417.903	683.333	644.621	578.554	733.587	1203.17	397.613	1291.27	177.159	1371.45	745.626	1438.81	616.861	665.975
	833.441	759.129	781.396	333	1007.03	137.448	739.279	775.744	758.829	584.479	748.238	231.959	761.486	208.415	1079.55	751.495	756.22	571.021	1044.1	203.315	968.414	328.891	716.487	790.842	703.675	656.978	1104.01	358.385	730.265	449.718	1113.58	663.458	862.367	381.6	601.929	378.913	685.696	646.884	580.162	726.387	1206.12	370.985	1232.63	210.718	1370.99	745.719	1437.51	617.595	667.093
	867.28	730.821	747.129	360.108	1085.56	221.22	743.105	771.921	750.286	613.817	783.973	230.64	757.742	188.383	1079.55	751.495	732.621	602.964	1011.28	248.837	998.809	313.728	713.43	651.269	741.862	662.028	1099.21	416.383	719.673	446.216	1114.01	626.887	862.367	381.6	611.482	363.854	687.186	648.114	536.849	731.828	1202.17	374.273	1232.63	210.718	1370.49	746.333	1437.24	618.143	666.144
	932.993	682.879	724.642	351.336	1084.39	240.667	728.717	762.617	752.084	617.319	816.355	238.548	750.569	155.423	1079.55	751.495	755.894	675.516	1032.75	326.373	1050.14	339.534	717.898	788.905	741.301	684.472	1105.44	448.71	705.509	428.284	1111.86	590.216	862.367	381.6	610.134	329.142	688.953	646.734	554.511	749.598	1216.39	439.596	1232.63	210.718	1370.29	746.412	1438.35	613.129	666.257
	988.082	699.623	749.992	296.127	1078.82	289.059	738.119	679.44	766.493	656.592	882.152	242.788	752.205	169.027	1079.55	751.495	772.357	732.934	1055.14	276.752	1056.19	362.147	712.878	838.052	732.804	698.593	1082.62	462.665	706.376	423.696	1112.15	607.211	862.367	381.6	599.379	302.788	690.28	649.173	539.828	765.929	1211.35	483.545	1203.69	201.814	1369.91	746.3	1439.5	612.278	668.802
	970.276	799.178	750.122	239.398	1078.82	289.059	732.253	644.221	769.364	672.902	921.438	275.85	759.75	164.756	1079.55	751.495	789.671	758.352	1058.74	173.149	1056.77	366.74	722.775	792.099	744.69	704.006	1098.67	417.868	696.214	426.861	1109.99	620.806	862.367	381.6	573.026	306.81	695.07	646.419	540.5	733.274	1219.77	438.116	1206.57	175.347	1371.01	746.471	1439.68	610.286	663.106
	924.22	905.801	750.051	218.964	1078.7	215.932	742.898	693.352	769.966	665.415	901.593	329.296	753.793	166.052	1079.55	751.495	801.731	790.014	1006.7	146.798	1069.68	389.607	727.297	799.053	698.48	677.053	1093.56	397.203	690.482	383.145	1111.02	627.273	861.14	262.632	557.947	340.245	699.357	633.875	543.967	689.733	1203.15	390.662	1201.15	192.233	1368.97	747.417	1438.5	610.8	663.825
	854.783	911.44	724.118	251.088	1081.94	295.485	741.22	767.363	770.084	679.636	888.874	387.832	744.364	202.318	1092.8	770.2	786.057	817.937	883.791	163.522	1085.66	389.828	720.282	815.709	698.064	665.38	1108.46	385.983	698.502	310.026	1117.27	649.365	862.45	256.65	573.116	396.795	696.935	631.323	539.765	685.49	1198.08	342.139	1201.15	192.233	1371	746.292	1438.2	609.1	657.723
	768.249	864.672	717.446	386.914	1077.24	305.855	940.041	740.689	764.659	666.624	865.408	446.837	744.4	263.98	1092.8	770.2	737.689	791.666	792.362	186.521	1060.16	354.51	716.563	827.766	715.176	578.47	1109.51	323.21	694.693	290.541	1115.48	671.815	861.115	263.192	631.577	420.939	696.333	631.519	550.442	695.712	1201.97	315.32	1201.15	192.233	1371.46	745.684	1437.62	608.125	660.54
	758.349	788.25	718.822	441.072	1079.36	366.424	991.047	732.309	759.952	657.994	830.619	476.738	776.651	349.821	1092.8	770.2	734.466	763.345	742.945	197.826	1070.5	316.189	718.728	821.42	776.302	580.266	1103.39	286.294	724.427	215.739	1114.18	693.368	862.667	270.5	722.341	379.915	699.232	631.304	539.928	746.856	1198.66	418.012	1201.15	192.233	1372.57	745.518	1438.14	607.143	668.389
	736.721	747.55	769.933	425.5	1056.15	301.885	973.817	737.585	765.728	594.991	830.619	476.738	797.639	388.561	1092.8	770.2	756.133	769.824	784.606	162.211	1063.17	290.762	703.733	876.377	778.763	675.479	1105.57	312.495	736.056	152.5	1093.21	689.054	863.333	281.111	738.904	254.159	704.433	620.133	551.227	777.084	1196.75	446.5	1201.15	192.233	1374.81	743.2	1439.5	603.5	697.994
	722.222	816.899	764.331	344.11	1081.33	218.286	970.758	779.205	749.225	593.842	830.619	476.738	834.35	373.497	1092.8	770.2	781.134	760.603	847.907	182.163	1047.23	260.09	748.03	807.452	790.491	712.497	1105.99	350.286	735.419	138.344	1116.01	649.315	862.39	295.707	768.024	165.119	704.433	620.133	570.685	778.937	1198.22	432	1229.27	332.125	1373.99	744.294	1440	601	685.471
	729.549	871.777	752.765	331.209	1080.31	168.808	1025.1	740.831	790.271	561.254	801.889	463.556	858.865	412.885	1092.8	770.2	819.568	680.497	917.368	193.972	1041.35	220.123	709.374	869.833	824.064	750.061	1105	396.594	695.771	177.641	1117.69	619.418	863.067	298.267	811.155	152.485	712.5	624	591.531	802.58	1215.96	401.115	1238.79	368.021	1373.21	745.993	1439.74	599.947	661.372
	719.527	810.124	747.347	289.611	1085.32	209.78	1025.1	740.831	790.271	561.254	803.973	433.405	858.865	412.885	1092.8	770.2	828.222	635.5	1020.41	235.869	1082.21	183.418	721.461	825.356	974.395	732.074	1102.21	416.578	690.525	266.613	1115.93	606.063	862.857	284.071	802.459	202.421	716.794	646.159	595.708	820.764	1202.77	420.656	1198.26	346.308	1372.72	745.986	1440.94	594.29	658.786
	716.351	792.823	738.829	240.063	1083.2	287.267	1025.1	740.831	883.677	571.646	806.632	393.529	858.865	412.885	1092.8	770.2	823.829	570.212	1049.47	260.522	1057.98	234.331	711.962	848.483	981.917	638.044	1095.23	432.071	692.186	315.16	1115.4	594.014	850.969	237.836	803.125	269.071	714.075	671	634.305	833.772	1203.13	428.589	1196.63	233.779	1372.97	746.172	1440.33	594.067	657.359
	732.586	796.234	726.186	198.729	1079.67	268.667	1069.64	800.06	863.631	578.131	791.87	346.963	858.865	412.885	1090.27	812.227	850.151	561.851	1058.71	188.214	1084.67	274.247	717.26	731.912	988.925	586.076	1098.43	412.039	689.857	345.933	1114.4	592.41	856.136	177.182	815.456	361.637	715.702	689.84	671.682	856.983	1201.33	408.043	1200.52	221.155	1371.64	746.957	1438.57	596.514	701.6
	729.992	796.208	735.56	234.355	1072.57	268.5	1067.24	756.24	844.625	565.156	775.981	285.226	837.546	424.346	1090.27	812.227	919.722	551.725	985.982	160.668	1082.87	252.165	716.343	685.244	990.523	596.631	1092.34	406.071	698.16	375.409	1113.49	593.968	836.014	159.771	838.335	403.282	716.137	712.171	681.326	853.093	1198.6	391.3	1198.6	225.813	1371.78	748.07	1430.8	610.943	701.6
	732.584	792.45	720.949	304.673	1085.88	392.425	1067.62	627.812	852.262	544.167	775.384	257.288	850.092	312.268	1090.27	812.227	940.806	611.961	938.341	157.181	1084.79	195.819	721.792	807.838	897.598	567.186	1096.07	395.839	697.949	328.967	1112.73	596.689	763.9	151.8	844.592	373.631	719.882	690.449	701.734	841.821	1199.97	390.643	1199.72	241.606	1371.58	749.094	1425.35	621.475	701.6
	752.298	800.16	723.723	386.571	1087.3	378.525	1058.88	641.375	940.774	591.234	750.747	261.096	844.464	191.686	1090.27	812.227	900.64	719.637	1015.55	280.971	1079.63	177.343	717.38	864.704	780.018	564.085	1079.9	405.499	707.585	425.315	1112.79	597.374	719.895	202.302	859.615	351.154	719.914	687.762	748.684	812.968	1199.14	396.214	1218.58	305.5	1371.71	749.763	1419.22	638.167	680.084
	764.53	805.865	721.168	448.21	1040.58	268.138	1058.88	641.375	985.5	561	755.139	290.101	782.336	128.779	1090.27	812.227	902.9	832.099	1015.64	302.866	1087.33	236.081	711.515	788.08	716.083	596.959	1093.94	386.766	706.947	462.504	1113.06	597.969	705.221	220.827	851.492	351.379	722.316	687.886	757.91	741.16	1199.14	396.214	1218.58	305.5	1371.42	749.178	1416.43	647.768	663.505
	727.327	818.247	745.248	459.943	1049.91	191.833	1059.86	613.071	1024.96	620.982	751.852	325.496	756.092	166.142	1090.27	812.227	901.545	870.553	987.398	305.176	1080.28	236.668	703.984	669.041	710.808	587.846	1096.2	393.486	770.86	470.86	1112.98	598.988	697.86	241.488	850.358	350.664	720.096	688.471	739.717	714.307	1199.14	396.214	1210.73	242.289	1370.74	750.675	1419.85	649.469	665.042
	731.479	854.888	765.521	379.614	1057.55	258.776	1059.8	656.6	1000.75	601.294	755.298	388.144	759.592	182.585	1090.27	812.227	901.472	885.248	1060	341	1080.77	228.7	723.92	661.22	701.792	658.042	1110.24	424.93	797.16	467.36	1112.9	599.914	699.763	268.475	845.336	345.745	715.806	687.311	710.594	693.194	1197.89	285.07	1216.51	163.169	1369.89	751.463	1428.29	641.782	664.186
	777.457	830.976	732.954	329.623	1080.12	267.038	1068.37	751	1012.45	581.385	743.279	409.072	760.195	180.866	1089.96	694.275	904.805	900.201	1039.05	289.972	1085.31	214.086	705.13	829.157	691.904	690.978	1099.91	431.227	818.009	466.028	1112.41	600.541	719.675	320.573	852.301	319.569	709.75	686.721	670.24	672.6	1207.21	307.339	1216.51	163.169	1370.34	752.729	1434.76	634.925	665.946
	819.204	838.429	722.732	349.993	1060.12	244.411	1071.47	728.2	1030.45	674.291	753.736	414.352	752.007	168.59	1089.96	694.275	905.486	898.718	1054.96	258.685	1072.42	146.38	703.573	788.443	710.636	638.521	1107.86	417.314	915.745	466.216	1112.2	601.42	734.705	334.245	860.32	285.373	709.899	688.227	641.168	664.584	1207.2	417.381	1216.51	163.169	1369.61	754.238	1435.18	630.368	662.573
	830.434	826.971	733.768	293.695	1079.68	182.912	1071	705	1058.27	711.863	752.663	449.373	752.052	162.276	1089.96	694.275	912.123	895.02	1056.38	297.298	1078.88	184.528	713.601	618.949	715.804	612.024	1110.36	319.036	950.645	435.176	1112.26	602.151	727.215	335.831	844.255	244.338	703.685	702.174	629.147	680.253	1201.84	458.789	1197.02	288.047	1370.28	754.53	1431.01	624.553	658.489
	825.157	821.662	749.794	210.824	1082	191.848	1064.84	720.935	1107.21	667.451	750.059	468.859	751.525	190.547	1089.96	694.275	917.921	907.271	1048.56	255.251	1093.66	297.216	707.915	771.725	692.663	587.002	1107.19	215.704	980.939	381.154	1112.55	602.547	730.016	360.246	834.413	210.529	695.06	719.077	624.545	707.859	1199.99	409.974	1197.02	288.047	1368.26	757.985	1434.03	626.27	664.17
	815.974	819.16	726.326	205.574	1084.65	276.441	1025.82	615.038	1086.13	617.547	744.014	476.301	760.527	217.912	1089.96	694.275	923.581	909.477	1045.77	355.246	1091.84	370.903	716.795	680.122	688.235	704.053	1106.86	209.111	1011.24	363.536	1112.12	603.676	710.575	389.451	827.252	177.358	714.27	734.333	619.17	729.198	1198.85	295.993	1193.5	232.5	1367.65	758.759	1434.93	627.673	672.476
	808.835	810.889	729.244	241.706	1080.56	374	1025.82	615.038	1063.82	628.097	744.014	476.301	753.652	183.553	1089.96	694.275	919.754	912.608	1038.51	259.114	1093.1	438.598	707.241	727.368	733.24	784.787	1102.9	269.455	1016.65	337.443	1112.34	604.267	716.435	393.969	831.422	153.017	742.966	727.261	599.742	725.805	1198.85	295.993	1193.5	232.5	1367.66	759.472	1427.93	641.185	661.995
	809.711	808.005	738.533	263.126	1082.86	408.757	739.632	570.526	1002.87	568.164	744.014	476.301	753.511	163.412	1089.96	694.275	920.651	911.322	1053.9	242.01	1093.74	457.349	701.012	828.451	703.867	821.494	1111.17	362.764	1004.31	305.948	1111.71	605.878	710.896	404.194	850.761	181.174	781.946	688.696	553.341	720.264	1200.3	203.543	1196.71	198.238	1367.24	759.22	1424.67	661.337	661.204
	786.538	805.711	718.995	364.688	1057.72	276.69	739.901	634.218	1002.87	568.164	825.476	474.81	753.187	152.853	1087.24	855.816	928.357	906.908	1053.38	301.239	1088.62	445.167	707.429	866.696	685.486	714.368	1104.35	450.596	1007.72	309.627	1111.69	606.593	702.025	422.586	864.687	207.145	793.084	674.537	533.945	739.921	1203.87	266.263	1196	258.5	1367.32	760.117	1414.1	686.283	667.947
	757.159	797.127	722.136	394.888	1043.56	254.762	738.526	680.855	1018.93	574.577	865.143	486.929	778.422	156.909	1087.24	855.816	924.522	904.933	1054.16	275.446	1094.62	404.476	771.51	898.462	709.776	615.66	1108.78	460.809	1012.6	301.549	1112.14	606.884	705.665	445.801	858.366	291.955	783.091	637.409	529.554	764.865	1197.35	386.91	1199.8	219.351	1366.77	760.748	1409.48	702.508	667.461
	717.83	777.645	761.333	376.497	1078.71	277.107	724.857	774.952	1030.02	580.618	909.4	471.257	782.697	162.162	1087.24	855.816	900.104	918.283	1043.69	268.23	1089.86	388.217	815.857	844.255	713.284	619.603	1100.43	353.474	989.301	298.009	1111.58	607.529	699.103	461.018	855.541	341.872	783.091	637.409	537.258	794.041	1197.25	455.844	1198.8	164.293	1365.8	762.336	1399.84	727.221	664.077
	740.925	761.848	780.092	397.556	1076.3	314.9	757.727	666.03	1031.55	599.38	942.37	477.804	772.912	170.35	1087.24	855.816	875.013	921.334	1055.26	260.477	1091.73	348.873	724.24	849.272	697.218	586.275	1092.14	318.193	979.177	277.04	1111.94	608.404	737.535	476.573	855.333	361.206	711.88	620.44	545.589	790.776	1201.79	460.022	1268.83	148.635	1365.8	762.424	1398.19	730.196	669.243
	767.206	728.233	763.168	425.371	1075.61	281.242	754.125	802.653	1037.16	687.438	984.732	445.423	761.581	181.866	1087.24	855.816	850.681	836.621	1050.64	260	1088.19	254.138	715.575	853.651	723.692	661.542	1107.37	287.102	959.263	221.705	1110.24	612.389	795.35	475.069	842.2	400.709	692.507	656.015	535.524	737.349	1198.75	417.912	1338.44	163.296	1365.22	762.512	1398.53	727.908	662.807
	784.824	699.376	767.321	421.976	1082.11	258.778	730.167	881.593	1058.61	635.583	1012.62	435.817	750.448	165.062	1087.24	855.816	850.599	780.187	1039.82	260.509	1090.52	167.713	718.869	867.015	803.665	582.79	1105.94	278.271	951.535	172.07	1105.94	619.371	821.599	435.946	846.573	441.447	691.916	692.71	560.842	638.526	1198.75	417.912	1398.8	147.646	1364.76	762.853	1399.36	731.56	664.832
	780.505	637.928	774.679	409.383	1075.93	236.214	735.505	772.882	1036.03	583.263	1013.84	427.085	748	223.18	1087.24	855.816	860.546	702.238	1046.02	264.95	1095.38	218.192	716.527	751.413	696.156	713.263	1105.6	308.565	913.936	140.498	1104.57	623.345	819.558	411.617	853.895	437.464	687.682	714.348	576.909	624.636	1198.75	417.912	1415.95	189.783	1364.55	762.09	1399.99	736.615	666.645
	778.34	599.562	778.321	401.182	1073.12	239.615	733.471	628.557	928.542	569.843	1003.9	378.192	746.239	293.423	1087.24	855.816	877.297	679.461	1055.95	296.141	1095.38	218.192	707.454	743.493	720.185	837.45	1107.22	355.485	837.556	127.13	1103.67	625.77	819.768	384.92	837.04	397.985	680.922	716.267	579.865	623.297	1198.75	417.912	1365.11	247.375	1364.95	760.713	1400.3	738.873	663.769
	779.84	570.452	779.858	391.74	1072.88	238.75	732.939	602.143	888.521	575.38	993.568	351.943	749.095	359.939	1090.5	835	894.11	635.824	1056.09	249.417	1077.7	463.696	706.058	880.466	768.645	809.807	1106.92	367.77	779.658	173.041	1104.6	626.906	820.369	338.423	821.953	353.363	661.55	722.883	596.091	616.636	1198.75	417.912	1358.3	323.676	1366.1	758.06	1398.77	748.184	665.73
	775.823	585.157	784.789	386.183	1072.8	207.23	732.932	597.136	825.244	585.89	970.987	336.333	748.78	338.924	1090.5	835	892.84	637.537	1053.52	288.547	992	464	723.524	889.497	730.897	890.376	1107.95	366.03	787.363	232.934	1103.7	627.121	833.943	302.009	805.511	324.437	663.84	732.269	596.091	616.636	1198.75	417.912	1367.83	387.708	1374.16	748.177	1390.23	762.171	663.011
	727.402	632.863	788.535	382.694	1081.66	221.688	732.932	597.136	799.311	571.581	997.338	316.926	751.81	283.828	1090.5	835	888.013	650.811	1052.07	250.959	979.071	443.453	708.217	776.786	710.032	854.306	1104.29	379.589	776.922	289.598	1103.16	630.101	833.278	245.444	789.571	303.528	675.327	749.352	596.091	616.636	1200.84	294.964	1406.03	427.564	1415.9	694.351	1368.73	771.049	666.005
	752.145	654.998	791.219	379.507	1066.28	204.594	725.333	592.467	791.887	548.823	1039.65	281.216	753.38	294.24	1086.56	850.979	885.669	658.747	1044.43	272.718	979.071	443.453	707.457	564.828	705.909	817.856	1105.85	428.884	769.814	347.538	1101.94	630.794	840.687	204.475	763.778	273.458	712.164	771.373	532	668.84	1200.84	294.964	1444.56	395.873	1418.75	689.328	1355.64	775.859	662.629
	779.149	699.124	792.743	369.203	1071.28	246.556	724.652	658.261	749.781	596.36	1039.65	281.216	757.803	311.075	1086.56	850.979	891.025	647.041	1054.39	261.883	1072.65	458.106	710.7	683.769	728.56	735.336	1107.52	394.901	751.92	414.851	1099.16	636.219	840.687	204.475	756.875	270.352	757.457	760.026	545.562	703.547	1200.84	294.964	1445.02	355.861	1418.75	689.328	1344.52	768.895	665.461
	782.371	750.629	797.06	362.173	1082.37	262.657	727.418	664.015	751.764	671.159	1039.65	281.216	773.274	323.976	1086.56	850.979	883.352	673.98	1047.74	338.987	1075.72	433.248	710.802	780.38	713.97	630.856	1112.23	295	702.565	399.441	1098.4	639.918	863.545	270.364	759.9	275.34	755.77	700.823	563.479	740.511	1213.91	428.024	1424.46	403.181	1418.75	689.328	1352.97	757.946	671.802
	756.423	768.502	803.882	360.908	1083.74	284.543	729.65	582.375	756.025	641.074	1039.65	281.216	750.224	309.312	1086.56	850.979	850.858	614.893	1039.23	342.775	1053.38	373.237	719.699	834.084	717.815	611.491	1109.95	216.454	740.485	349.489	1097.9	641.436	864.086	332.111	772.746	292.37	751.1	659.743	563.724	768.353	1203.96	355.246	1409.33	352.441	1418.75	689.328	1354.36	750.476	666.547
	720.775	771.786	805.416	360.202	1058.15	386.255	729.65	582.375	774.569	592.765	1039.65	281.216	757.641	253.664	1091.15	821.385	817.582	563.077	1047.82	264.188	1084.75	383.103	710.015	786.517	728.03	615.129	1106.32	230.021	778.964	355.841	1097.76	642.65	852.98	382.347	785.349	305.017	750.143	637.429	541.692	746.467	1206.91	328.413	1390.82	310.495	1418.75	689.328	1339.36	730.829	669.568
	766.076	777.392	806.788	359.979	1085.38	404.265	725.455	621.909	757.939	538.364	1075	266.5	753.595	206.913	1091.15	821.385	727.024	576.363	1025.97	267.084	1085.53	327.753	714.648	837.704	714.765	567.892	1109.01	330.081	834.522	400.492	1097.51	643.263	821.733	443.77	827.017	297.358	730	624	540.202	721.643	1209.5	337.708	1410.73	287.288	1418.75	689.328	1333.98	691.03	663.765
	783.08	792.533	811.191	355.516	1084.53	274.824	725.455	621.909	817.78	557.22	1075	266.5	750.761	158.204	1091.15	821.385	734.245	652.125	1058.87	283.133	1087.61	265.809	711.868	853.051	699.3	609.522	1112.28	419	861.932	423.65	1096.06	643.883	791.396	452.506	855.459	299.03	730	624	535.547	692.047	1209.94	349.929	1414.66	296.631	1418.75	689.328	1322.79	654.514	660.586
	789.55	809.154	811.358	342.273	1069.12	182.375	725.455	621.909	895.833	535.583	1075	266.5	754.714	134.798	1091.15	821.385	737.513	679.825	1058.87	283.133	1086.44	211.94	774.063	650.502	717	725.288	1093.14	447.409	873.832	441.979	1094.96	643.704	798.077	482.327	848.083	331.848	730	624	548.831	690.614	1211.36	352.324	1443.76	265.025	1446.56	605.778	1297.77	605.267	662.523
	797.481	824.24	781.297	312.545	1069.12	182.375	725.455	621.909	975.333	563.265	1075	266.5	751.316	163.902	1091.15	821.385	748.263	708.322	1058.87	283.133	1088.19	283.695	718.275	611.481	686.578	750.252	1087.78	404.385	889.613	462.135	1094.95	642.035	840.122	485.068	849.355	366.69	730	624	535.417	664.333	1201.03	338.978	1468.37	266.037	1434.83	606.167	1231.45	610.409	667.708
	772.259	836.606	760.706	304.193	1080.97	194.615	725.455	621.909	1030.88	550.398	1075	266.5	749.413	189.545	1091.15	821.385	751.701	730.017	1057.31	457.917	1082.56	330.181	703.495	747.978	693.378	618.197	1107.16	354.128	889.599	460.206	1094.55	640.42	861.172	464.276	850.038	390.576	730	624	535.417	664.333	1197.67	296.75	1460.53	296.381	1425.91	614.788	1227.5	636.222	664.871
	720.04	860.07	725.786	305.588	1065.63	224.895	725	613.714	1050.22	537.525	1075	266.5	747.398	204.168	1091.15	821.385	767.01	732.592	1057.31	457.917	1091	258.437	707.58	836.704	696.265	574.047	1107.78	287.604	896.857	459.562	1093.91	640.298	857.728	435.132	848.506	388.305	826.091	612.227	535.417	664.333	1197.96	250.087	1450.32	353.945	1432.94	614.548	1232.73	626.985	664.482
	730.99	830.356	721.822	270.302	1064.35	225.435	724.5	612	1050.22	537.525	1073.33	404.556	748.404	209.385	1091.15	821.385	742.752	710.771	1056.42	282.047	1091.9	332.948	715.381	835.653	724.296	626.217	1106.86	180.729	886.239	452.709	1093.69	639.759	861.378	413.289	837.439	431.594	826.091	612.227	535.417	664.333	1204.7	258.128	1467.06	386.092	1430.45	616.152	1232.67	638.582	661.153
	718.866	809.942	747.75	309.897	1080.38	243.538	724.1	615.6	1024.94	574.884	1073.33	404.556	751.792	200.426	1091.15	821.385	743.5	662.276	1056.42	282.047	1076.22	299.335	709.124	766.958	683.422	757.249	1096.17	226.978	901.508	465.954	1093.07	637.93	861.625	418.475	837.108	409.076	841.213	681.213	535.417	664.333	1201.77	271.885	1432.06	376.475	1430.27	615.216	1240.56	652.538	659.207
	745.127	784.53	723.522	363.12	1047.81	313.175	728.848	630.734	1018.94	606.028	1073.33	404.556	750.305	163.061	1091.15	821.385	746.08	599.289	1059	413	1064.15	343.211	709.896	906.404	684.27	900.448	1076.76	269.077	901.508	465.954	1095.03	634.772	857.347	450.782	855.624	360.431	810.94	719.407	650.609	621.391	1199.78	306.778	1441.43	348.21	1430.66	616	1240.94	652.284	671.09
	722.528	746.912	720.905	344.308	970.634	356.211	726.91	683.705	1018.94	606.028	1073.33	404.556	767.672	149.971	1091.15	821.385	741.088	561.331	1059	413	1086.83	384.351	784.776	894.788	710.89	886.455	1097.84	324.316	901.508	465.954	1106.37	625.523	860.231	438.385	861.183	299.452	787.341	759.476	680.361	647.706	1198.28	352.358	1468.21	317.035	1430.52	615.069	1247.64	602.918	663.343
	738.158	770.945	710.102	262.85	854.974	303.046	725.762	711.381	1030.79	555.426	1073.33	404.556	761.73	129.16	1089.66	784.845	740.636	585.097	1047.93	328.782	1087.77	401.143	849.919	871.836	693.898	788.523	1087.07	333.078	1001.48	472.291	1112.33	607.406	862.652	414.652	828.994	230.53	772.435	790.12	695.363	686.466	1200.88	362.5	1470.53	286.188	1431.72	615.094	1241.56	573.417	660.723
	773.764	823.063	720.699	253.125	817.449	241.263	747.254	744	1008.35	556.186	1073.33	404.556	757.257	181.669	1089.44	853.453	748.148	612.726	988.925	289.302	1085.38	310.323	880.599	878.318	693.234	720.255	1093.05	365.158	1012.62	466.463	1111.66	615.72	862.652	414.652	821.081	203.387	792.949	825.884	704.195	702.659	1199.02	340.606	1467.91	261.195	1432.5	616.167	1273	567	660.558
	777.653	845.007	728.319	314.283	762	296.92	733.103	706.825	1064.67	621.333	1073.33	404.556	749.302	206.353	1089.44	853.453	766.526	612.712	970.379	157.596	1093.99	197.812	718.182	906.975	710.466	750.644	1099.88	403.781	1021.9	457.599	1112.02	639.443	862.652	414.652	760.672	165.414	837.3	818.465	708.013	717.533	1202.42	355.933	1440.84	296.266	1432.03	614.091	1273	567	666.205
	806.876	770.443	723.412	346.713	732	317.971	726.571	694.771	1036.6	610.683	1073.33	404.556	751.531	215.898	1089.44	853.453	740.406	641.652	1006.22	158.476	1093.99	197.812	711.429	837.547	708.04	769.739	1105.53	377.164	1032.65	457.35	1116.42	682.265	846.888	276.395	698.347	158.507	862.029	792.147	683.982	741.488	1197.36	409.741	1464.63	299.757	1432.31	614.25	1389	572	697.721
	822.848	743.433	722.436	260.936	724.418	327.575	725.656	719.906	983.669	586.722	1073.33	404.556	750.876	230.109	1082.18	899.595	739.733	672.122	1059.08	236.615	1027.6	450.905	717.462	867.706	740.447	665.704	1110.41	319.415	1006.29	408.104	1114.6	675.04	846.888	276.395	650.143	158.286	842.67	752.774	657.26	754.664	1199.53	411.371	1444.09	268.543	1432.19	612.714	1399.57	608.286	697.721
	781.311	770.303	739.162	255.094	721.071	267.589	724.889	762.519	1060.45	557.924	987	324.423	753.023	241.113	1082.18	899.595	741.17	703.914	1057.33	309.674	1027.6	450.905	704.38	883.503	703.67	631.801	1105.19	245.545	1030.51	362.696	1114.64	664.362	824.292	321.639	610.222	162.556	814.58	727.994	652.699	758.252	1199.74	414.098	1446.54	330.437	1431.57	612.143	1377.86	617.917	661.86
	717.371	801.734	722.741	315.036	728.84	254.725	726.081	836.514	982.845	589.118	1032.67	303.667	761.144	238.991	1082.18	899.595	733.895	771.133	1052.67	337.723	962.372	452.47	714.749	630.458	707.392	644.031	1105.34	246.545	1018.32	337.41	1115.61	648.718	824.292	321.639	614.818	162.455	772.312	715.288	630.209	754.261	1202.34	429.159	1448.23	326	1431.05	612.158	1379.36	612.143	663.743
	722.572	812.52	721.551	375.102	724.45	272.974	725.323	769.452	1035.68	549.377	1032.67	303.667	783.1	209.55	1090.5	858.75	745.204	768.691	1057.35	339.214	998.315	460.946	703.835	701.022	693.805	681.596	1109.67	296.786	1006.81	288.985	1114.05	682.48	824.292	321.639	610.812	220.344	744.617	691.083	598.295	718.32	1204.91	436.835	1418.48	349.657	1431	612.5	1378.67	609.667	657.98
	778.069	819.213	720.71	386.312	715.006	329.547	725.176	748	1049.23	572.318	1032.67	303.667	754.865	248.955	1090.5	858.75	731.184	709.286	1057.35	339.214	1086.38	452.938	701.362	841.315	710.903	762.19	1105.95	404.388	1005.13	271.174	1117.4	744.28	864.429	269.714	599.533	294.8	732	662.843	581.34	698.33	1201.69	418.892	1416.29	416.972	1429.82	609.909	1378	606.5	665.563
	802.33	812.568	768.643	314.295	722.171	209.976	725.633	774.224	1095.83	581.569	950.426	293.093	747.279	271.558	1090.5	858.75	760.191	682.174	1058.62	459.75	1068.86	442.3	743.934	902.232	734.962	905.758	1107.35	443.149	967.451	284.718	1117.71	761.918	864.429	269.714	599.533	294.8	724.635	645.673	550.163	683.755	1216.46	387.237	1418.86	397.014	1430	609.5	1379.83	603.167	666.469
	759.715	800.322	776.634	236.495	713.104	270.076	728.23	700.747	1109.1	605.47	1031.17	331.686	746.795	279.136	1090.5	858.75	779.987	666.125	1059.1	364.524	1060.39	404.184	775.246	856.917	685.109	818.652	1108.68	435.167	965.898	288.032	1116.39	725.763	864.68	309.04	599.533	294.8	725.25	638.462	542.242	686.258	1233.5	311.863	1401.14	355.512	1429.31	608.125	1379.83	603.167	669.679
	728.863	795.748	760.827	189.496	711.901	262.802	725.263	740.895	1106.42	617.94	1039.25	346.915	747.673	269.653	1090.5	858.75	784.533	712.938	1055.68	283.74	1060.45	386.562	724.669	834.733	698.597	758.533	1102.22	369.352	961.913	285.334	1118.99	673.172	862.732	309.648	552.884	255	725.723	637.354	542.154	700.288	1240.02	262.095	1371.05	315.078	1429.31	608.125	1379.83	603.167	663.443
	752.98	795.582	722.659	234.45	720.678	225.014	726.714	836.314	1102.98	620.106	1051.25	364.5	751	255.77	1086.92	782.619	820.065	696.861	1024.78	287.471	1091.34	358.416	718.882	904.955	681.403	599.434	1103.05	404.473	928.369	360.655	1117.23	580.095	862.732	321.446	557.867	221.667	719.864	635.614	540.656	727.849	1227.1	243.416	1369.48	237.521	1429.8	608.7	1379.83	603.167	664.693
	730.333	787.05	733.713	255.783	727.399	273.673	725.6	769.829	1100.24	627.5	1082.38	397	746.226	203.019	1086.92	782.619	852.987	610.185	924.748	297.703	1046.13	336.833	724.876	848.858	695.224	593.945	1108.11	455.677	929.879	432.008	1114.73	625.47	862.6	265.7	557.867	221.667	717.333	624.5	572.06	746.521	1211.79	258.478	1392.8	195.834	1429.17	608	1379.83	603.167	659.49
	737.017	778.613	734.25	259.861	719.807	259.436	724.878	857.732	1108.56	649.464	1082.38	397	763.667	135.167	1086.92	782.619	871.856	566.562	894.618	329.091	1066.41	279.913	715.29	864.175	690.493	586.273	1089.46	404.831	906.926	463.066	1118.29	782.116	862.034	232.552	557.867	221.667	716	619	582.791	765.496	1206.02	277.887	1416.49	214.698	1429.27	608.067	1357.58	563.917	682.628
	746.319	761.708	746.791	319.491	721.154	287.215	723.96	809.12	1085.23	644.357	1082.38	397	750.242	150.747	1090.9	890.897	845.361	554.367	794.027	468.763	1066.41	279.913	708.201	702.608	696.798	672.672	1104.01	362.953	864.069	469.064	1119.23	783.194	863.647	291.132	560.778	194.917	711	619.5	582.577	766.569	1207.65	303.299	1420.72	222.163	1428.91	607.636	1347.62	597.569	661.647
	753.382	770.186	735.471	357.096	728.484	305.34	728.188	768.435	1076.11	662.649	1082.38	397	748.42	223.313	1090.9	890.897	768.688	551.292	717.81	443.747	1081.93	461.095	708.452	687.506	699.826	825.897	1094.2	370.038	800.842	466.732	1118.23	777.014	863.647	291.132	559.576	244.864	711	619.5	616.693	794.953	1204.11	357.062	1455.62	225.212	1428	606.852	1330.36	616.623	666.508
	768.583	774.609	727.93	384.014	746.088	285.529	737.441	774.677	1111.33	673.312	1082.38	397	751.815	245.734	1090.9	890.897	736.17	605.067	715.5	394.077	1035	463.5	699.773	827.181	701.603	885.148	1108.4	375.839	768.829	467.9	1117.79	773.101	863.5	327.5	559.576	244.864	711	619.5	645.581	847.121	1199.5	359.5	1457.97	245.941	1427	605.375	1321.76	632.108	664.194
	763.826	703.998	749.701	460.735	766.952	291.873	724.667	616.75	1109.7	634.011	1082.38	397	748.134	196.722	1090.9	890.897	757.481	633.362	740.812	323.786	1000	465	703.911	829	691.813	812.848	1100.77	311.16	814.326	470.196	1115.51	765.217	847.393	358.822	559.576	244.864	658.155	653.552	603.257	853.235	1199.25	354.312	1463.39	226.166	1426.6	606.3	1306.86	653.068	682.946
	773.48	661.929	749.701	460.735	773.13	308.366	724.667	616.75	1112.03	642.716	1082.38	397	749.914	144.105	1051.55	753.536	791.958	676.229	838.956	294.177	1000	465	716.792	891.247	684.19	738.408	1104.84	334.364	814.326	470.196	1111.5	743.202	809.595	386.46	547.579	417.632	671.802	702.099	563.528	784.953	1210.78	348.731	1453.18	291.513	1423.18	608.864	1303.5	635.534	665.058
	762.9	699.365	749.701	460.735	841.78	251.693	725.8	639.8	1111.25	640.2	1082.38	397	747.682	193.136	1034.65	790.497	796.481	687.164	901.853	307.842	1088.09	405.761	760.202	844.264	685.499	577.94	1101.37	349.895	915.719	458.721	1105.27	709.661	800.932	344.864	606.094	442.206	682.678	747.476	533.697	740.576	1202.76	354.876	1442.14	385.608	1420.84	613.96	1306.79	620.95	662.78
	742.588	738.365	721.228	450.824	966.1	130.733	725.8	639.8	1111.37	633.074	1082.38	397	747.54	272.72	1034.65	790.497	779.214	700.422	971.315	329.654	1045.69	389.758	721.071	756.821	711.477	574.722	1108.44	332.906	959.148	466.587	1101.12	712.272	791.204	343.204	606.094	442.206	687.681	776.894	531.92	750.057	1214.16	317.502	1445.99	438.309	1420.53	613.417	1300.84	603.607	665.749
	732.445	759.258	720.268	352.514	1088.12	221.025	750.397	744.556	1113.82	650.941	1082.38	397	747	400.147	1034.65	790.497	760.184	703.071	1004.15	337.893	1046.82	364.803	704.707	890.512	742.732	678.624	1110.88	239.481	1020.25	431.271	1093.52	707.655	762.429	368.494	725.834	433.257	677.879	808.153	540.731	763.957	1208.41	286.865	1465.6	410.117	1420.34	613.364	1316.84	599.24	662.606
	722.82	792.757	737.069	290.552	1075	314.727	742.072	834.507	1110.39	628.542	964.352	162.593	756.826	310.292	1050.76	809.122	757.221	702.8	1045.73	359.228	1085.75	359.609	724.809	880.369	736.139	786.087	1102.73	197.321	988.449	370.281	1083.06	702.081	757.803	395.863	765.364	404.19	677.987	810.725	545.975	735.862	1203.42	288.262	1467	373.569	1420.63	613.967	1307.37	628.532	665.833
	716.402	801.126	723.643	207.14	1066.59	335.647	727.487	830.154	1064.97	642.347	911.604	166.094	750.24	262.493	1023.14	802.883	753.576	705.476	1050.84	365.586	1091.24	384.851	709.132	795.548	714.215	832.389	1113.32	273.714	966.253	309.921	1065.09	672.7	760.704	398.639	795.602	375.818	651.721	791.824	547.029	709.147	1209.34	294.672	1469.75	364.25	1420.64	613.528	1295.17	639.086	663.842
	725.873	804.719	730.772	202.146	1078.79	285.607	726.2	820.2	1039.41	611.181	851.05	154.95	755.167	352.018	1092	731	739.579	707.683	1056.22	303.585	1091.24	384.851	790.479	760.448	712.609	809.013	1105.66	389.177	998.268	267.672	1048.35	647.338	772.143	416.794	801.734	338.152	644.875	745.875	544.218	701.2	1226.53	317.746	1468.31	331.817	1421.18	615.091	1287.07	656.561	672.732
	723.211	826.392	719.5	281.992	1083.57	305.143	724.762	737.905	1089.4	559.56	851.05	154.95	757.496	401.308	1092	731	739.345	716.539	1059.33	229.208	1091.24	384.851	712.083	793.281	699.475	762.812	1089.18	425.202	1032.31	232.408	983.567	635.016	780.182	465.942	858.948	288.25	633.395	720.877	528.857	675.143	1216.7	349.645	1461.71	308.336	1421.88	614.885	1278.93	675.917	663.514
	719.913	786.083	733.27	359.723	1082.26	261.618	734.443	603.41	1107.91	613.55	815.652	155.239	767.865	431.716	1092	731	763.564	686.923	1055	182.403	1086.07	427.088	721.452	796.191	708.143	765.037	1084.22	462.261	1032.97	205.558	944.834	623.735	805.297	469.043	857.202	350.154	628.829	712.118	535.042	683.917	1204.74	347.139	1451.53	228.64	1421.85	614.205	1269.94	692.354	688.072
	745.724	754.684	796.612	453.854	1078.31	303.414	734.443	603.41	1112.64	693.621	822.02	181.911	778.079	454.789	1092	731	779.705	605.726	1055.48	223.106	1087.92	363.431	714.713	863.408	693.931	807.181	1112.31	421.944	1000.89	199.831	881.038	632.945	835.27	431.837	854.713	405.084	625.01	707.438	539.095	685.357	1203.15	349.107	1438.64	155.757	1421.58	614.258	1264.17	718.913	661.524
	763.926	717.895	729.77	448.931	1082.15	265.795	724.2	588.88	1107.59	658.402	783.077	211.962	778.079	454.789	1093.4	688.5	779.437	567.936	1055.48	223.106	1080.07	399.167	713.033	644.895	682.83	720.936	1110.52	361.659	1034.53	199.346	802.419	672.305	861.929	397.381	853.448	396.427	622.714	705.704	561.118	718.677	1198.11	375.556	1415.26	166.281	1421.79	613.5	1238.15	778.691	665.333
	798.735	682.772	745.881	355.789	1081.71	270.806	724.2	588.88	1109.86	616.138	787.048	214.712	754.421	418.872	1057.51	725.092	737.139	574.523	1054.26	304.127	1082.44	416.761	713.32	671.459	687.441	671.476	1110.32	307.523	1023.33	163.285	788.916	676.022	863.833	366	845.372	367.386	623.758	702.274	561.764	758.539	1198.11	375.556	1439.15	188.128	1422.09	614.529	1229.91	821.033	674.6
	867.918	714.287	723.772	301.195	1083	319.714	727.014	743.671	1079.5	639.5	756.904	265.361	751.292	394.725	1090.03	759.059	745.546	589.018	1054.26	304.127	1090.57	348.136	702.966	812.098	690.585	628.332	1099.73	292.009	1010.14	263.122	783.552	713.109	863.242	315.121	859.91	289.131	622.713	698.931	545.826	773.532	1210.18	470.937	1467.94	223.898	1422.34	614.213	1227.2	865.464	655.244
	859.241	866.325	724.041	294.429	1084.42	268.333	725.2	812.467	1052.1	625.685	742.816	263.01	765.163	420.86	1090.03	759.059	734.313	650.313	1056.08	408.423	1082.32	330.44	706.193	918.398	685.818	730.601	1105.5	322.73	988.886	321.752	782.027	773.871	863.242	315.121	839.158	325.077	626.461	690.865	548.053	732.12	1204.04	455.811	1460.49	233.345	1423.12	615.844	1227.2	865.464	662.589
	805.438	899.348	726.581	297	1083.17	314.067	730.463	746.756	1052.1	625.685	738.086	161.295	775.686	442.108	1090.03	759.059	739.194	678.927	1056.08	408.423	1094.48	417.12	757.433	892.11	694.895	747.646	1108.68	391.643	995.518	367.673	789.722	809.236	863.242	315.121	839.251	362.503	628.912	673.882	556.648	678.389	1201.68	406.679	1464.82	238.282	1422.77	615.846	1227.2	865.464	664.995
	722.86	876.67	749.689	305.197	1086.5	241.5	733.557	729.671	1065.21	664.42	738.086	161.295	754.266	426.266	1091.9	727.9	732.449	698.94	1056.56	315.231	1094.8	414.5	816.979	867.779	692.915	722.146	1104.9	435.372	1015.09	396.614	797.639	812.53	864.564	240.718	843.224	417.545	640.478	669.537	532.815	650.519	1200.6	379.267	1465.77	286.979	1422.72	613.943	1227.2	865.464	683.679
	724.235	837.759	762.809	314.382	1077.47	230.625	728.072	870.797	1096.73	681.44	738.086	161.295	744.615	368.308	1091.9	727.9	760.811	739.626	1000.32	239.4	1086.47	343.917	755.795	914.807	700.829	788.573	1104.9	437.35	1015.54	428.672	803.64	820.941	863.667	264.444	862.737	454.553	664.781	674.6	532.815	650.519	1211.47	340.686	1467.54	301.279	1422.34	612.125	1206.56	704.836	665.601
	741.643	806.626	804.947	427.23	1087.58	288.097	727.767	796.417	1090.97	664.753	755.857	153.429	745.778	244.444	1091.9	727.9	778.163	746.306	982.857	196.882	1087.44	290.288	721.007	855.219	683.819	626.124	1097.15	349.102	1018.11	429.316	808.145	842.976	860.143	291.343	849.879	426.114	678.447	713.93	535	659.25	1207.9	277.852	1464.66	312.636	1422.9	613.9	1201.04	678.644	661.97
	778.889	789.662	736.478	473.195	1079.29	312.714	752.015	635.897	1113.39	620.579	747.225	171.056	746.629	148.66	1091.9	727.9	790.055	773.97	961.136	148.663	1093.17	200.212	708.085	744.609	695.434	584.675	1110.76	408.909	1036.66	464.383	910.129	848.721	860.143	291.343	853.713	395.104	679.338	738.391	538.043	695.086	1215.44	251.378	1464.66	312.636	1423.03	615.433	1201.04	678.644	665.125
	813.543	744.714	742.163	435.467	1082.57	251.565	744.639	718.373	1107.36	636.552	758.991	211.991	757.702	147.614	1079.71	809.04	795.345	846.015	1013.47	137.629	1084.09	158.422	716.919	561.007	710.89	725.009	1105.84	460.316	1036.66	464.383	946.728	752.162	853.5	228.897	855.564	393.475	689.18	747.07	538.447	727.753	1203.69	252.519	1464.66	312.636	1422.78	615.389	1197.83	663.19	663.559
	902.898	645.966	740.068	392.531	1082	264.893	725	724.625	1112.31	696.273	745.157	250.361	747.641	201.026	1055.09	815.305	813.372	901.71	1059.64	195.636	1068.68	242.946	705.14	688.155	697.676	752.194	1112.15	356.532	938.493	394.36	954.771	650.163	849.282	196.821	851.19	394.673	703.415	762.894	529.087	766.563	1201.67	283.155	1466.38	422.5	1425	614.882	1194.5	653.5	667.888
	907.828	678.812	723.699	382.589	1076.05	290.211	731.36	663.147	1104.4	677.205	761.088	343.868	743.99	247.299	1055.33	814.545	812.498	876.357	1059.11	289.667	1075.81	279.429	714.18	875.328	691.332	718.485	1106.25	279	934.581	353.932	954.857	606.887	861.677	185.645	857.044	389.93	719.378	780.084	526.429	744.778	1199.33	300.542	1470.42	388	1425.46	614.692	1207.53	670.712	661.69
	895.23	705.253	727.096	374.404	1080.36	243.68	726.516	694.226	1110.44	647.853	748.147	387.196	746.787	304.277	1054.04	814.652	833.828	884.337	1059.11	289.667	1060.64	269.241	783.512	874.393	695.509	649.231	1109.56	301.852	952.812	315.39	952.323	584.365	849.932	134.74	854.098	404.683	739.084	779.622	530.379	697.394	1200.06	380.808	1449.97	366.037	1425	614.222	1207.87	700.617	662.218
	905.395	696.548	757.883	353.342	1081.64	285.242	723.769	801.462	1096.64	646.953	748.963	379.165	746.196	373.706	1052.07	815.489	852.701	904.232	1059.11	289.667	1063	325.085	745.819	900.765	695.989	576.177	1107.45	360.566	966.846	290.348	951.707	567.901	777.247	136.212	849.395	401.279	744.642	744.833	539.4	672.978	1223.55	410.841	1421.18	325.605	1425.5	612.531	1210.57	736.32	666.784
	928.824	712.599	721.986	353.641	1075.78	237.957	725.18	854.803	1103.4	596.881	759.728	391.019	746.196	373.706	1049.27	815.581	831.986	893.72	1058.47	390	1064.19	404.19	705.172	888.571	686.093	633.797	1110.55	395.402	981.131	255.897	949.438	563.811	712.842	205.4	821.08	439.355	731.558	727.876	527.086	682.286	1202.68	388.4	1422.93	282.966	1425.83	613.22	1220.62	781.79	665.755
	939.017	733.656	724.391	426.383	1067.51	256.744	739.31	813.07	1110.35	620.775	753.404	393.97	808.042	448.873	1047.47	819.222	844.075	903.875	1058.47	390	1087.32	438.059	725.419	883.621	688.468	766.691	1103.12	447.491	974.88	222.889	940.54	565.795	674.481	241.657	820.103	450.103	729.018	713.676	533.449	718.372	1222.18	349.414	1465.62	296.123	1425.67	612	1231.82	831.239	662.807
	956.329	735.853	747.783	477.88	1081.43	288.81	726.046	675.631	1081.5	632	743.677	343.446	842.546	251.623	1045.78	824.32	862.716	905.7	1058.47	390	1088.28	452.971	713.007	766.577	701.072	774.944	1106.95	431.461	975.779	187.675	916.058	555.299	613.507	265.493	845.973	429.553	721.924	708.496	536.425	766.45	1222.84	290.815	1438.6	302.909	1425.67	612	1234.19	845.132	666.938
	998.485	739.751	722.884	415.178	1080.23	227.538	743.596	822.899	1017.67	639.957	743.886	284.798	791.25	116.75	1044.67	826.44	881.815	902.497	1058.47	390	1088.28	452.971	701.518	916.657	701.192	776.159	1110.25	271.685	974.425	157.137	907.303	557.194	639.394	252.915	848.426	402.447	715.466	692.352	537.056	776.38	1221.94	273.075	1447.23	327.39	1426.6	617.2	1234.21	847.734	668.056
	1034.81	744.187	723.556	383.274	1082.73	226.818	745.305	720.122	1017.67	639.957	767.903	226.088	749.644	154.822	1043.26	828.204	975.242	919.198	1052.32	187.497	1094.69	298.938	742.4	899.442	687.517	709.039	1103.68	171.168	932.747	193.705	901.206	602.328	638.878	226.11	849.596	372.919	714.549	678.066	546.685	759	1227.05	276.723	1460.91	375.164	1431.14	621.429	1237.18	853.992	670.124
	1090.36	742.708	732.883	291.773	1087.78	282.622	741.643	587	1017.67	639.957	756.094	182.807	745.302	209.86	1042.24	830.789	1039.56	860.206	1052.32	187.497	1089.3	269.394	809.762	877.507	696.242	623.172	1100.58	242.731	871.246	250.243	901.433	639.493	598.086	218.793	854.603	359.706	691.857	663.731	563.038	708.295	1235.59	293.452	1465.91	370.784	1435.18	625.588	1272.13	861.533	663.817
	1094.26	713.891	742.756	225.301	1087.78	282.622	741.643	587	1017.67	639.957	760.457	165.36	745.127	297.794	1039.15	830.726	1003.76	806.853	1038.43	131.436	1063.5	238.248	714.986	920.618	686.27	638.671	1085.18	282.553	837.503	293.951	902.584	707.109	567.04	237.84	859.53	371.33	672.703	648.641	593.112	671.854	1241.52	298.761	1453.54	360.205	1435.18	625.588	1306.09	842.267	663.817
	1098.4	632.472	728.475	213.228	1087.78	282.622	725.538	663.231	1017.67	639.957	760.457	165.36	747.327	346.555	1018.24	830.205	987.617	752.459	916.614	137.682	1041.02	172.379	750.018	892.93	691.174	813.176	1092.7	326.209	838.431	303.859	908.515	771.712	575.589	267.178	860.374	377.548	672.703	648.641	614.354	650.182	1260.69	272.104	1456.39	388.652	1435.18	625.588	1311.65	796.069	664.928
	1099.9	592.758	722.25	245.957	1087.78	282.622	741.786	577.643	1017.67	639.957	760.457	165.36	749.917	377.567	1024.48	798.302	980.22	701.626	999.03	151.211	1057.16	186.042	843.096	873.765	690.069	909.313	1109.85	387.215	818.656	338.209	915.353	802.944	594.027	300.329	857.856	346.829	672.703	648.641	614.354	650.182	1266.48	249.791	1466.47	371.132	1435.18	625.588	1297.35	749.852	686.077
	1086.51	583.339	722.852	297.333	1087.78	282.622	741.366	709.38	996.832	648.658	760.457	165.36	747.821	318.25	1029.27	785.52	973.403	674.011	1057.18	228.597	1082.23	218.989	772.62	912.971	713.41	863.071	1108.79	441.496	806.805	394.398	936.017	834.833	597.485	334.162	862.963	322.524	672.703	648.641	614.354	650.182	1284.15	232.464	1453.89	319.595	1435.18	625.588	1264.4	723.326	665.478
	1093.63	647.335	737.556	328.173	1081.12	308.375	744.417	853.143	1010.73	682.453	760.457	165.36	747.684	227.316	1030.77	743.243	962.018	668.832	1057.04	313.096	1071.43	178.536	711.301	883.937	709.002	791.139	1106.69	411	827.08	450.675	961.316	877.256	606.793	357.069	863.47	276.157	672.703	648.641	614.354	650.182	1305.14	284.689	1466.63	281.582	1435.18	625.588	1197.96	715.66	667.496
	1091.72	662.553	746.371	356.526	1080	366.95	744.153	848.294	1050.08	653.07	750.43	177.302	754.323	225.857	1030.65	723.646	949.615	657.323	1055.41	318.633	1084.83	170.17	725.325	893.39	701.954	773.044	1107.31	304.792	821.004	458.748	970.8	899.656	614.126	385.474	864.908	221.276	758	616.5	569.222	619.444	1341.98	319.773	1444.29	303.374	1435.18	625.588	1195.5	710.286	666.404
	1091.93	672.879	749.107	369.942	1056.38	286.617	725.191	806.809	1073.8	624.11	751.535	225.495	754.669	250.142	1066.73	729.5	943.737	671.068	1056.17	376.607	1083.2	237.305	715.559	915.819	689.42	748.363	1108.22	187.841	813.966	452.861	960.237	888.562	630.378	398.717	860.57	216.938	737.613	685.655	594.803	674.949	1346.09	313.331	1465.99	327.712	1435.18	625.588	1195.5	710.286	659.117
	1088.7	694.351	722.349	291.156	1073.5	218	732.833	721.611	1109.57	622.714	749.221	264.032	761.092	263.938	1066.73	729.5	953.526	708.031	1054.02	405.863	1064.94	286.536	712.608	811.657	708.373	634.039	1109.5	233.374	803.762	462.619	967.5	896.772	642.398	412.424	850.404	260.472	727.895	724.901	609.915	697.953	1342.14	299.616	1463.36	359.311	1505.2	609.4	1195.5	710.286	657.397
	1065.69	692.827	724.941	236.339	1078.1	198.935	741.284	649.095	1108.96	662.029	746.53	293.64	749.211	266.761	1066.73	729.5	949.856	617.353	1048.12	418.921	1087.34	341.97	721.525	804.317	712.193	575.322	1104.14	305.176	809.648	458.536	900.727	871	657.425	428.467	841.744	354.035	715.735	751.2	620.803	733.099	1335.29	296.943	1469.19	346.812	1505.2	609.4	1195.43	720.937	667.508
	1075.35	715.807	755.356	300.442	1086.33	190.803	726.702	673.894	1110.88	655.558	748.409	330.634	749.609	173.828	1082.37	851.435	947.592	611.362	1058.19	468.692	1087	275.594	702.452	797.407	700.796	592.544	1093.36	348.341	830.078	463.633	849.325	843.928	669.917	448.705	826.676	405.894	704.586	777.177	576.917	734.346	1313.04	284.901	1442.36	462	1506.17	614.667	1206.18	794.983	663.567
	1025.76	717.032	805.912	424.796	1077.2	179	725.027	796.757	1113.21	610.639	757.625	328.406	749.443	194.81	1092	793.286	940.937	624.762	1053.49	463.112	1084.44	227.913	699.313	630.382	691.723	679.725	1104.12	354.071	897.32	448.758	840.463	797.602	677.35	468.73	820.28	437.348	698.848	791.886	533.108	701.027	1306.5	231.55	1441.07	455.216	1505.72	616.525	1227.41	851.59	662.485
	1062.79	740.677	752.585	476.585	1088.52	331.138	733.636	745.136	1106.89	599.219	746.431	272.724	750.198	213.062	1086.81	747.989	952.942	668.678	1053.49	463.112	1088.49	170.071	711.615	664.253	689.78	809.033	1107.84	394.963	962.638	393.301	837.832	721.328	652.046	467.728	836.194	419.811	715.392	821.222	539.048	692	1321.43	221.428	1470	417.5	1505.24	616.275	1236.83	860.969	665.726
	1094.09	762.358	721.401	415.429	1088.52	331.138	726.394	677.789	1091.56	634.16	748.767	278.422	764.603	244.574	1086.81	747.989	951.657	693.424	1053.49	463.112	1089.33	252.534	713.418	739.28	695.289	767.234	1101.41	401.288	1015.45	372.35	858.404	658.042	625.06	468.91	848.949	411.977	746.156	835.974	544.889	700.181	1344.78	209.93	1457.76	371.266	1504.5	615.604	1219.84	868.846	661.585
	1091.93	741.941	732.667	443	1086.45	368.909	732.908	625.737	1110.87	601.259	749.836	285.027	749.806	258.505	1091.27	663.364	899.034	701.168	1060.24	232.941	1074.67	302.811	711.535	741.08	695.821	709.481	1108.64	450.814	1036.2	365.91	869.042	619.313	608.904	483.734	821.565	405.66	760.634	796.724	568.126	736.835	1359.42	172.195	1425.46	330	1504.18	616.048	1219.84	868.846	657.955
	1095.16	686.015	741.876	461.162	1086.45	368.909	732.908	625.737	1104.61	554.393	749.791	310.814	748.435	239.145	1091.27	663.364	878.953	761.278	1053.55	199.168	1090.4	353.386	713.442	731.473	698.764	694.25	1110.24	356.48	1019.54	318.56	851.261	590.061	571.758	454.516	792.8	348.932	747.545	751.47	601.421	771.368	1366.14	178.511	1462.42	315.253	1503.89	615.264	1219.84	868.846	661.274
	1076.43	668.478	724.136	429.144	1066	273.5	727.63	710.62	1110.91	570.573	746.582	367.286	746.802	171.944	1091.27	663.364	873.096	761.781	998.056	143.588	1084.9	369.759	714.957	718.165	698.57	777.639	1109.61	267.995	1001.13	237.335	836.79	571.932	548.571	418.092	785.727	306.841	736.377	717.738	637.658	810.848	1396.83	197.65	1470.44	345.971	1501.45	616.545	1194.48	717.714	663.116
	1092.79	720.924	746.862	418.515	1066	273.5	725.733	795.167	1109.72	619.413	757.127	331.901	748.216	136.06	1068.38	838.231	868.587	741.739	1010.84	141.496	1050.3	370.123	756.037	561.639	694.287	714.127	1105.37	222.963	1039.58	235.245	825.866	563.411	554.736	383.875	847.327	309.256	723.44	683.606	623.131	849.279	1413.25	167.505	1466.31	391.629	1499.5	617.5	1194.48	717.714	668.733
	1072.57	740.628	730.129	410.007	1079.94	328.625	725.733	795.167	1111.95	664.61	767.817	259.1	748.216	136.06	1035.59	882.789	900.238	764.665	1057.56	186.06	1079.34	331.406	800.603	611.788	685.517	638.496	1103.13	224.196	967.332	389.419	815.571	557.283	576.127	338.091	863.145	335.578	702.46	649.952	576.626	799.295	1445.83	217.957	1443.22	434.165	1499.5	617.5	1194.48	717.714	665.477
	1084.06	773.529	723.06	384.867	1084.88	301.75	732.942	678.377	1112.76	626.653	761.097	219.931	777.702	129.798	1089.89	869.5	859.607	742.751	1056.85	240	1090.24	239.932	802.531	613.878	705.071	579.606	1103.08	279.093	956.733	458.417	805.226	552.116	578.018	309.764	859.132	359.184	667.75	633.594	557.298	759.333	1472.2	249.181	1432.35	474.125	1499.5	617.5	1194.48	717.714	659.845
	1083.51	751.036	758.226	444.274	1087.9	284.4	743.772	816.051	1099.02	627	756.016	232.219	760.79	142.771	1089.89	869.5	831.934	742.155	1058.1	329.897	1076.39	143.214	803.753	612.774	699.869	633.749	1094.87	288.687	1042.49	471.951	790.559	574.164	604.929	250.671	841.34	349.745	633.286	631.5	560.914	726.731	1478.97	285.892	1445.57	452.707	1499.5	617.5	1214.78	728.104	669.208
	1087.56	771.683	723.931	478.362	1085.33	360.667	725.939	802.424	1063.52	597.007	760.964	287.821	749.495	158.673	1089.89	869.5	819.104	688.603	1056.69	336.37	1082.06	208.192	803.755	611.859	704.417	615.877	1108.66	255.646	990.688	367.409	781.911	592.678	641.082	226.765	803.667	421.903	620.9	673.467	557.159	700.783	1494.66	290.779	1461.41	424.015	1492.5	615	1214.78	728.104	661.188
	1065.76	823.584	723.931	478.362	1085.91	327.182	731.41	636.711	1007.01	576.575	749.79	312.871	749.602	219.854	1089.89	869.5	821.813	641.554	1055.64	334.474	1084.96	233.982	804.212	608.356	687.221	616.638	1107.96	242.985	986.16	295.936	803.703	635.457	665.202	216.875	793.284	456.116	641.392	721.183	554.549	672.341	1500.69	299.125	1452.81	425.297	1492.5	615	1214.78	728.104	663.403
	1065.14	793.833	764.586	479.414	1078.23	218.154	726.944	576.25	1032.81	555.134	772.564	285.077	751.257	244.398	1085.7	884.563	816.984	612.026	1056.03	344.974	1084.27	288.401	802.868	605.254	688.457	668.51	1105.77	243.31	999.592	271.896	811.092	674.038	703.47	194.03	810.43	458.05	658.795	761.411	542.472	660.679	1506.53	301.608	1455.47	377.039	1492.5	615	1214.78	728.104	661.256
	1070.33	778.377	771.702	387.211	1087.26	283.971	726.944	576.25	1085.05	553.842	749.295	259.526	767.58	221.328	1085.7	884.563	814.11	571	1050.68	362.24	1082.56	330.258	803.195	603.766	700.116	752.068	1084.69	263.899	1016.37	218.652	806.108	706.39	730.408	179.352	859	435.088	673.833	784.483	540.452	659.742	1490.8	340.472	1465.12	350.724	1492.5	615	1214.78	728.104	659.466
	1000.22	776.602	727.442	332.336	1074.73	379.933	725.125	634.625	1085.14	572.093	747.074	305.676	799.201	158.208	1085.7	884.563	821.043	573.389	1055.18	322.697	1089.53	271.215	802.704	603.759	709.608	671.56	1093.06	283.97	1013.9	184.516	799.895	732.888	745.429	155.333	860.951	389.817	685.573	802.468	544.619	676.81	1484.67	356.09	1467.01	354.644	1492.5	615	1214.78	728.104	673.505
	1007.69	799.544	771.017	406.805	1057.81	267.63	725.125	634.625	1031.37	554.588	749.548	354.096	799.201	158.208	1085.7	884.563	836.17	575.589	1055.74	291.848	1080.59	249.16	803.73	603.05	707.548	577.434	1084.49	261.491	1020.07	156.552	796.306	752.543	815.11	189.954	861.855	368.421	705.133	811.044	574.708	709.562	1480.71	360.248	1433.65	424.402	1492.5	615	1194.89	702.667	664.365
	1022.54	791.321	756.75	460.292	1079.43	177.149	724.889	742.148	1031.37	554.588	754.241	350.379	749.09	161.299	1089.7	843.379	860.884	580.962	1055.8	278.125	1060.33	228.337	803.587	607.58	706.196	582.746	1110.8	343.474	1003.29	127.544	795.286	769.431	859.76	217.333	860.455	356.935	721.72	819.647	577.168	742.028	1474.25	370.573	1441.47	469.187	1492.5	615	1197.85	736.372	660.51
	1065.23	773.152	755.538	474.044	1073	182	724.889	742.148	1031.37	554.588	743.536	307.565	745.75	195.125	1089.7	843.379	863.636	572.021	1055.27	305.39	1088.77	170.743	803.655	613.087	687.877	678.896	1110.5	423.325	913.063	124.656	789.175	795.752	863.708	254.431	853.964	340.705	752.69	784.579	560.802	753.595	1472.46	367.6	1466.87	428.345	1492.5	615	1220.33	829.584	661.828
	1066.13	745.277	736.649	479.309	1051.97	201.701	724.889	742.148	1010.93	564.143	746.159	280.302	747.791	278.791	1089.7	843.379	850.426	561.83	1055.64	367.69	1084.24	200.443	799.843	625.936	691.523	766.038	1108.07	427.92	844.643	111.72	779.992	833.569	835.27	318.2	853.111	307	738.881	745.224	540.658	716.566	1459.8	369.025	1444.29	420.268	1492.5	615	1225.05	837.36	664.364
	1069.5	736.539	721.966	476.293	1038.06	210.341	724.889	742.148	971.543	655.457	748.431	270.046	746.51	310.959	1069.36	846.511	745.127	565.115	1055.29	263.235	1054.94	189.897	797.177	635.927	709.319	872.291	1111.07	402.165	782.496	100.421	778.561	825.043	799.341	368.447	853.84	317.272	730.554	713.57	545.631	678.923	1430.41	391.069	1455.34	402.763	1492.5	615	1213.24	816.246	661.548
	1060.79	762.072	728.282	414.73	1037.78	217.354	726.901	783.187	1021.78	585.978	751.078	275.133	760.741	291.245	976.249	863.306	746.646	576.556	1030.02	174.653	1013.39	184.438	797.196	637.283	698.737	880.592	1108.08	289.907	715.811	146.407	777.698	750.029	792.917	431.898	853.823	348.782	716.894	680.69	578.089	634.964	1427.99	385.17	1415.11	436.498	1483.5	626	1213.24	816.246	667.569
	1078.88	793.816	716.662	353.439	1037.57	223.07	726.257	735.457	1005.67	707.731	743.602	325.506	778.158	259.095	1044.14	912.875	736.036	564.834	1024.76	154.906	1070.24	227.13	790.832	664.815	686.31	752.11	1095.33	231.833	748.172	152.279	775.363	685.628	838.696	479.75	860.031	365.415	692.116	649.663	602.714	589.857	1424.17	382.154	1433.85	470.648	1490.21	629.138	1213.24	816.246	664.624
	1058.47	760.303	730.581	358.597	1055.5	336.074	742.489	817.641	978.828	638.151	761.934	378.171	766.931	218.647	1091.32	886.28	758.33	562.431	1024.76	154.906	1074.82	318.814	785.59	689.968	700.787	729.307	1108.87	304.861	776.983	225.975	781.211	660.711	863.875	418.25	863.884	387.362	653.53	670.602	602.714	589.857	1435.82	321.672	1469.22	423.826	1506.5	620	1197.61	762.803	663.515
	1067.42	741.434	757.554	411.955	1085.27	382.2	728.966	845.602	993.077	642.231	748.114	365.405	758.853	213.287	1091.32	886.28	739.766	553.083	1022.65	127.421	1084.32	352.196	789.426	729.242	722.047	721.122	1106.25	345.774	781.607	305.122	781.322	675.181	862.5	381.5	854.441	401.507	655.634	724.134	602.714	589.857	1455.29	284.882	1457.28	345.833	1502.59	633.208	1197.61	762.803	660.538
	1067.13	707.664	753.198	459.542	1082.08	360.333	745.37	696.284	1049.02	719.105	769.5	270	752.058	190.339	1091.32	886.28	723.506	615.873	1041.46	145.023	1081.14	365.005	789.358	761.852	699.538	728.975	1102.78	405.738	758.943	358.485	782.638	697.164	862.5	381.5	830.839	390.891	665.276	763.515	718.929	581.286	1474.88	306.042	1448.59	297.627	1500.89	640.756	1197.61	762.803	667.277
	1090.28	696.852	758.802	459.385	1079.2	391.267	733.848	573.485	1055.04	665.817	765.909	215.182	758.958	180.929	1091.67	851.444	739.109	668.298	1056.72	216.78	1078.17	463.833	787.705	764.901	698.272	687.482	1088.71	349.037	730.193	412.368	785.575	716.386	862.5	381.5	860.165	337.899	662.877	800.895	734.132	640.877	1487.29	297.567	1465.9	287.203	1501.07	648.628	1222.27	778.425	663.6
	1057.14	705.23	733.711	430.437	1054.05	335.048	724.75	659.25	1067.27	614.139	754.191	195.064	748.488	155.884	1073.51	783.022	746.233	697.151	1055.5	269.375	1078.17	463.833	785.898	747.594	691.036	577.629	1091.1	305.293	704.802	431.437	788.761	709.054	859.883	298.416	863.386	297.729	681.773	835.468	708.429	680.729	1471.99	332.288	1452.81	306.541	1500.51	655.318	1231.22	841.419	664.149
	1050.77	733.429	721.007	337.14	1051.88	213.769	738.392	731.338	1101.57	586.984	752.927	211.037	748.488	155.884	1006.35	827.211	744.698	714.694	1056.54	324.738	928.79	465.04	782.616	754.534	701.659	597.057	1099.93	295.286	697.321	464.308	782.808	797.364	860.635	373.376	860.413	250.633	682.864	846.279	657.557	661.68	1503.34	350.854	1468.24	324.095	1492.35	678.292	1201.62	801.109	685.884
	1088.75	791.377	722.415	287.738	1066.95	192.789	726.941	596.843	1104.97	589.59	753.839	246.057	759.096	138.365	1006.35	827.211	769.126	739.391	1047.64	223.173	863.005	463.26	772.251	788.725	734.97	584.569	1105.24	206.713	697.321	464.308	789.033	785	862.75	382.312	867.049	217.951	686.594	852.629	633.26	637.935	1505.98	353.738	1468.24	324.095	1486.32	721.331	1201.62	801.109	665.599
	1093.33	784.355	719.887	292.508	1080.18	198.382	726.941	596.843	1112.9	654.948	768.935	275.182	764.285	149.314	1006.35	827.211	778.167	768.303	1046.15	296.165	850.788	461.389	765.267	811.035	748.828	755.08	1103.76	241.965	823.253	444.403	786.029	756.452	863.278	421.685	866.395	169.289	693.494	852.866	633.26	637.935	1508.17	326.559	1467.38	336.977	1484.62	747.238	1201.62	801.109	663.587
	1091.12	775.939	765.023	420.383	1040.89	221.297	724.424	847.288	1106.42	674.068	771.081	281.016	778.384	178.224	1091.78	728.333	770.609	800.526	1046.15	296.165	846.514	463.2	732.602	839.84	761.34	906.985	1092.91	289.655	839.161	361.024	780.907	657.5	860.806	436	794.79	157.407	711.814	871.029	633.26	637.935	1478.24	289.858	1430.1	365.452	1479.96	722.906	1198.48	752.197	663
	1078.08	740.46	765.023	420.383	1083.08	266.308	725.4	758.52	1108.76	679.873	768.029	295.116	782.686	193.836	1088.94	828.176	754.636	819.19	1055.09	463.791	846.514	463.2	717.495	787.671	759.59	888.572	1094.3	302.384	816.714	238.447	785.121	671.942	853.962	423.887	733.488	155.256	747.211	881.85	633.26	637.935	1450.05	247.058	1411.98	388.906	1492.84	682.95	1198.48	752.197	669.916
	1068.56	794.9	729.87	481.217	1067.1	242.7	731.133	639.117	1109.36	661.682	765.143	292	747.147	267.206	1087.87	823.962	749.332	809.155	1055.59	462.342	846.514	463.2	710.079	725.57	691.663	910.473	1096.99	243.681	778.875	147.492	791.567	682.227	863.5	377.5	704.096	175.287	763.602	860.867	633.26	637.935	1442.39	242.352	1409.01	417.381	1495.58	694.734	1198.48	752.197	665.671
	1084.19	811.524	719.883	405.89	1084.36	240.848	728.508	618.271	1113.02	610.922	773.703	332.865	749.51	319.224	1083.11	820.73	745.473	808.634	1055.59	462.342	846.514	463.2	714.608	872.275	696.401	834.294	1102.49	279.016	689.388	145.139	787.876	692.469	862.87	358.478	692.654	215.843	738.926	789.83	633.26	637.935	1447.63	223.422	1401.9	438.577	1503.45	702.687	1198.48	752.197	670.768
	1078.45	789.783	722.36	331.46	1052.84	269.977	725	767	1114.45	565.159	804.363	360.115	773	269.5	1081.03	820.477	741.733	784.59	1059.67	262.014	734.344	418.981	717.272	891.188	691.214	764.039	1107.33	336.184	702.332	219.621	794.496	731.942	863	345	652.884	247.713	727.895	752.177	633.26	637.935	1484.43	225.961	1393.03	471.148	1506.26	708.419	1198.48	752.197	688.375
	1092.24	785.395	729.826	276.653	1078.92	257.88	724	741	1092.92	550.385	840.891	386.37	765.203	230.906	1077.67	814.476	740.628	743.548	1008.11	170.253	750.885	345.444	712.361	810.113	689.572	725.416	1110.46	422.101	701.577	316.197	796.965	763.406	863	345	638.052	260.242	719.828	729.469	688.875	615.062	1505.31	274.458	1442.84	457.832	1502.94	706.234	1198.48	752.197	661.636
	1093.39	785.68	726.351	272.605	1049.83	261.677	725.8	676.267	1098.59	619.221	904.857	473.19	751.218	240.677	1077.67	814.476	796.816	652.617	1028.76	131.419	746.514	289.271	714.55	776.697	689.432	813.169	1090.52	454.168	685.846	352.893	797.488	779.904	863	345	648.287	270.207	701.581	684.694	693.244	688.096	1497.6	306.178	1467.44	407.403	1502.96	703.674	1198.48	752.197	662.484
	1085.28	783.407	720.94	329.231	1076.53	252.211	724.667	759.667	1112.56	658.176	921.889	489.667	749.715	255.48	1092.2	821.2	787.181	582.977	1059	179.63	754.036	286.988	713.663	875.488	695.649	895.816	1111.2	370.262	684.12	454.618	797.472	776.355	862.917	215.594	646.081	247.662	697.98	654.74	657.906	729.704	1495.58	336.884	1467.6	387.976	1500.92	726.714	1202.21	753.446	664.222
	1066.87	768.445	720.54	386.813	1061.47	353.079	724.667	759.667	1111.88	611.765	921.889	489.667	744.5	284	1023.25	801.006	748.964	557.322	1059	179.63	758.739	302.117	719.919	824.29	696.581	899.134	1105.28	333.525	692.923	443.564	798.336	776.664	863.241	156.621	581.373	242.831	710	629.171	605.264	753.628	1505.84	334.19	1467.6	387.976	1498.89	730.894	1198.03	778.344	668.471
	1031.82	742.704	730.337	396.006	1060.05	366.211	724.143	643.714	1112.36	642.357	763.519	489.593	744.5	284	1023.25	801.006	753.64	557.234	1057.33	160.328	751.743	299.019	719.488	780.829	686.346	757.063	1096.84	342.71	691.755	377.523	797.798	778.918	829.328	148.194	581.373	242.831	740.101	636.913	545.537	717.305	1510.48	333.562	1466.71	333.07	1499.35	730.71	1195.76	799.149	664.703
	1021.37	709.496	719.065	322.482	1053.32	369.395	724.684	691	1105.03	629.274	748.714	486.524	762.533	387.911	1023.25	801.006	729.025	602.707	1058.62	213.4	757.462	300.59	713.776	701.95	692.126	661.508	1110	411.173	699.19	305.219	787.617	805.174	792.914	142.843	581.373	242.831	740.304	673.413	533.103	680.923	1510.46	321.496	1467.15	384.087	1499.39	729.508	1206.37	857.562	655.837
	999.656	697.557	722.364	339.925	1055.7	363.719	726.44	700.24	1112.53	633.548	762.278	438.685	748.283	347.415	1091.93	672.571	735.725	636.876	1058.62	213.4	735.581	308.201	712.241	807.27	699.556	582.614	1108.57	470.643	685.118	368.254	786.619	811.52	756.574	131.296	581.373	242.831	741.392	704.554	543	664.778	1510.2	322.145	1447.54	458.115	1500.37	728.543	1206.37	857.562	661.9
	984.103	709.193	780.86	424.74	1086.74	362.667	726.44	700.24	1109.36	618.435	757.321	394.513	747.243	406.297	1091.93	672.571	747.428	642.551	1057.75	480.35	756.583	363.345	732.415	889.264	699.538	669.935	1112.37	381.404	705.442	446.694	785.457	812.154	743.612	132.302	581.373	242.831	745.861	730.194	576.333	631.167	1509.85	325.124	1452.43	426.951	1499.88	726.267	1194.87	776.053	659.935
	1084.82	657.014	780.86	424.74	1086.74	362.667	724.143	607.643	1099.57	609.23	764.943	351.643	760.155	415.685	1091.8	814.4	756.691	655.776	1044.12	431.717	823.004	431.215	708.232	816.91	730.066	657.134	1105.44	370.125	736.147	462.946	794.874	806.437	739.214	148.048	551	236.25	748.884	750.884	576.333	631.167	1509.08	326.284	1417.3	384.588	1499.85	724.599	1193.5	755.208	662.202
	1086.13	655.404	734.028	397.634	1086.74	362.667	738.035	608.421	1113.78	583.735	782.045	245.341	748.548	403.048	1090.35	876.388	765.787	651.677	1044.12	431.717	865.489	458.489	709.747	616.586	692.002	765.844	1093.3	393.324	715.306	467.361	787.409	810.983	721.721	144.328	569.91	268.836	737.082	773.503	576.333	631.167	1508.68	326.131	1355.22	366.189	1500.29	724.497	1193.5	755.208	670.505
	1059.47	703.694	764.083	332.685	1085.5	311.222	738.035	608.421	1113.78	583.735	787.128	180.702	748.548	403.048	1090.35	876.388	752.865	674.251	1054.65	234.308	865.489	458.489	711.912	716.191	727.555	755.059	1108.4	394.68	683.211	412.739	787.116	780.987	727.896	141.209	614.462	285.795	727.208	789.5	576.333	631.167	1508.07	327.018	1313.47	373.539	1500.46	726.386	1193.5	755.208	664.481
	1051.24	733.078	723.951	234.025	1045.65	322.871	724.5	710.5	1108.94	591.226	751.56	207.667	760.2	452.7	1090.35	876.388	743.104	686.346	1050.11	256.026	865.489	458.489	722.742	840.084	702.426	756.509	1112.4	375.328	689.513	280.967	782.104	752.403	738.65	138.017	652.778	296.967	712.512	792.726	729.351	611.608	1507.5	327.541	1289.98	408.225	1500.58	725.648	1193.5	755.208	675.72
	1040.75	742.108	784.351	347.64	1067.2	351.4	724.5	710.5	1035.66	601.56	748.75	281.868	760.2	452.7	1090.35	876.388	747.968	683.391	1056.7	318.472	1013.62	450.349	704.974	781.712	685.863	701.225	1111.51	317.018	699.43	229.997	784.897	732.349	794.71	143.319	704.141	300.328	688.104	738.584	752.632	648.395	1507.22	327.972	1262.13	465.245	1500.91	725.742	1193.5	755.208	667.269
	1035.75	800.854	766.679	472.491	1078.43	341.857	732.724	630.079	1036.09	669.162	746.752	309.069	892.478	446.464	1090.83	879.792	760.841	693.328	1059.07	421.867	1043.07	402.649	712.327	563.641	699.824	571.975	1104.81	262.989	692.547	278.95	786.681	735.605	830.653	159.75	725.672	305.958	686.144	706.712	770.162	676.385	1506.49	329.035	1321.4	476.219	1500.99	724.738	1193.5	755.208	665.569
	966.837	875.67	732.333	454.762	1048.2	331.523	725	729	1093.14	638.182	742.254	379.831	861.968	358.779	1090.83	879.792	749.421	622.189	1058.9	383.25	1092.71	396.184	719.034	684.211	729.857	607.141	1101.69	207.687	711.665	356.917	785.133	720.725	861.294	157.059	731.329	312.892	688.721	677.106	785.229	698.059	1501.3	329.636	1410.76	476.348	1501.36	724.294	1193.5	755.208	693.857
	915.938	884.151	741.951	331.755	1037.61	304.657	727.582	648.94	1076.36	630.667	748.32	414.262	810.967	319.85	1090.83	879.792	738.583	566.79	1058.46	292.579	1065.84	463.842	711.25	823.113	728.104	640.091	1105.8	267.957	691.561	422.359	784.394	745.189	861.294	157.059	726.411	330.546	694.747	655.154	774.461	729.681	1502	335.065	1386.61	472.446	1501.71	721.162	1193.5	755.208	663
	865.983	838.606	726	289.232	1029.79	297.194	727.582	648.94	1092.25	585.5	751.979	429.147	796.272	308.957	1089.85	846.971	800.047	555.698	1058.46	292.579	1031.85	457.225	715.881	848.277	693.367	577.688	1095.72	292.316	692.651	430.614	797.408	767.202	861.294	157.059	712.473	372.57	698.719	632.688	742.325	759.228	1500.72	334.996	1362.04	440.674	1501.19	723.15	1193.5	755.208	660.538
	852.247	775.204	723.887	230.855	1060.32	269.48	724.75	646.188	1092.25	585.5	752.33	387.55	752.165	318.339	1075.33	793.037	891.655	587.547	1056.2	147.836	1031.85	457.225	708.3	725.519	694.751	582.657	1108.92	348.319	701.116	405.664	793.393	772.036	839.027	225.009	705.689	401.113	724.037	640.87	697.564	745.239	1500.68	336.388	1301.06	471.201	1501.06	720.924	1193.5	755.208	670.646
	860.94	734.655	770.378	308.622	1063.59	257.588	724.75	646.188	1092.25	585.5	742.681	286.425	748.356	386.654	1091.75	882.75	946.598	637.705	1055.82	222.367	1031.85	457.225	727.15	741.78	710.589	663.464	1110.58	371.311	690.322	375.965	795.276	835.94	855.075	228.151	667.743	453.402	722.764	675.764	675.938	725.188	1499.61	336.833	1258.98	475.817	1500.88	722.629	1193.5	755.208	689.945
	867.458	706.471	756.831	411.14	1064	277.667	726.038	773.154	1049.47	671.368	757.278	204.481	748.356	386.654	1064.86	826.553	978.766	667.113	1057.25	324.096	1060.14	364.03	711.851	828.706	695.953	770.035	1104.38	413.312	695.512	383.118	781.391	831.982	858.154	205.179	615.207	421.495	726.069	698.084	649.114	705.765	1495.82	335.309	1231.9	402.048	1500.78	719.094	1198.49	680.909	665.96
	867.793	709.776	748.088	478.559	1080.71	303.429	749.667	763.317	996.646	589.479	757.278	204.481	748.356	386.654	1079.26	865.969	933.839	756.652	1055.15	406.632	1031.63	362.401	714.591	859.211	693.832	744.349	1107.49	446.504	699.871	380.101	781.444	821.409	849.894	181.809	593.079	386.277	726	723.296	618.672	689.944	1496.53	339.443	1195.5	372.167	1500.78	717.3	1203.62	639.527	664.134
	861.313	702.666	744.657	460.921	1087.6	366.4	747.939	854.031	1020.03	708.377	789.429	157.143	750.132	452.981	1079.26	865.969	882.732	887.117	1053.77	464.737	969.171	329.171	717.177	733.965	695.985	745.499	1106.91	383.986	689.145	295.616	780.504	818.022	849.894	181.809	575.491	358.546	722.256	746.188	587.01	673.029	1485.83	335.969	1194.57	342.286	1499.83	716.705	1203.62	639.527	664.134
	851.26	687.116	724.243	479.767	1079.4	313.6	748.621	632.448	1015.61	644.665	782.921	239.711	750.031	411.295	1079.26	865.969	807.651	926.01	1058.08	437.868	865.829	307.497	713.338	780.764	705.527	752.954	1096.9	355.11	692.088	238.86	779.947	804.894	852.188	172.812	597.812	280.4	719	763.109	556.116	692.71	1464.48	314.65	1195.41	272.868	1500.19	712.715	1202.33	622.259	657.596
	846.326	673.878	720.803	368.994	1079.4	313.6	724.182	580.545	1021.83	629.727	782.921	239.711	747.44	345.413	1079.26	865.969	759.847	898.887	1058.08	437.868	822.744	225.522	721.281	801.904	694.885	746.343	1107.04	265.057	691.534	259.295	788.735	749.455	809.778	162.635	626.08	225.82	696.398	767.554	575.771	726.084	1449.74	310.539	1194.12	247.875	1473.5	755.729	1203.33	689.094	672.756
	847.932	687.473	778.717	403.628	1079.4	313.6	727.353	610.809	1043.4	607.903	782.921	239.711	748.632	271.947	1079.26	865.969	748.651	903.245	1036.17	292.434	816.319	167.615	709.596	723.332	696.359	830.162	1103.2	183.195	691.878	293.217	810.419	683.557	777.809	158.971	627.458	200.525	684.733	730.053	607.795	767	1453.21	310.341	1194.12	247.875	1404.53	711.372	1203.33	689.094	667.893
	843.215	676.263	772.237	476.316	1081.79	434.5	727	642.658	1110.27	630.688	782.921	239.711	749.368	278.172	1079.26	865.969	751.607	894.395	1052.47	256.271	824.094	123.759	706.535	883.981	690.085	807.034	1108.66	270.74	691.636	322.947	818.711	639.668	670	179.231	594.656	192.889	673.992	711.057	643.933	784.904	1456.99	304.52	1198.21	299	1368.32	656.667	1196.7	728.464	667.966
	794.865	589.705	741.125	480.125	1084.39	377.111	727	642.658	1067.35	656.955	831.778	297	749	326.813	1079.26	865.969	740.899	882.493	1052.47	256.271	937.34	137.698	768.407	889.83	695.045	692.802	1106.8	308.442	699.885	313.882	823.199	636.012	672.116	182.512	548.929	207.786	660.882	690.922	672.919	802	1455.66	296.142	1201.04	332.769	1380.69	644.051	1195.32	692.919	665.908
	802.36	626.486	723.253	468.846	1088.67	279.444	727	642.658	1042.79	688.012	803	247	748.461	392.776	1091.11	674.526	745.179	881.428	1059.31	345.731	1036.4	142.232	713.117	882.61	689.968	608.674	1105.48	342.225	719.455	290.609	824.629	630.246	614.222	156	568.143	218.095	659.631	691.099	699.185	809.242	1459.3	340.673	1229.55	258.496	1380.69	644.051	1195.32	692.919	661.081
	820.144	645.432	754.827	388.685	1078.81	159.476	727	642.658	1060.85	698.993	769.638	223.489	748.128	317.181	1091.11	674.526	751.553	877.584	1057.34	351.61	1051.89	148.222	717.098	901.098	714.621	595.159	1105.53	376.657	697.471	310.744	826.415	612.692	614.222	156	568.143	218.095	671.915	660.549	727.158	842.448	1453.53	321.932	1266.86	153.423	1380.69	644.051	1193.92	708.692	661.481
	829.869	585.352	739.385	324.65	1085.87	185.444	725.235	799.118	1058.91	707.636	755.478	236.178	752.881	185.963	1092.71	808.677	759.897	874.52	1054.62	358.282	1045.95	151.968	759.752	886.215	695.933	602.753	1102.15	360.286	700.802	358.458	851.246	565.93	614.222	156	548.077	298.712	686.305	634.661	710.06	841.319	1450.54	296.796	1279.97	145.048	1380.69	644.051	1195.54	751.982	658.69
	887.426	586.343	731.562	306.625	1080.2	194.314	727.111	827.189	1062.74	719.007	753.489	261.648	755.594	153.133	1092.71	808.677	760.443	888.545	1053.12	344.851	1051.61	139.353	710.252	924.301	692.367	610.855	1109.82	258.836	697.059	394.814	851.246	565.93	561.5	281.3	548.077	298.712	722.465	647.233	668.894	857.212	1444.23	289.436	1250.35	167.446	1380.69	644.051	1195.54	751.982	665.323
	922.02	641.128	723.453	362.789	1065.3	244.633	724.5	812.167	1066.1	731.487	754.171	270.561	751.489	163.145	1092.71	808.677	744.183	894.602	1051.73	340.615	1042.77	133.04	713.342	809.553	690.82	712.062	1090.6	182.355	691.438	427.631	1000.36	580.256	561.5	281.3	568.967	374.065	719.159	670.299	614.664	811.336	1458.81	269	1214.28	170.63	1380.69	644.051	1195.54	751.982	673.55
	980.868	688.874	717.241	409.599	1043.21	328.88	724.5	812.167	1062.72	721.5	754.963	276.198	747.588	201.235	1092.71	808.677	749.952	898.246	1049.38	335.208	1041.74	125.227	711.531	725.93	699.344	835.997	1110.1	282.438	703.89	252.098	1038.29	629.505	553.917	232.083	577.987	376.663	715.935	690.565	582.138	760.224	1444.81	251.413	1235.31	247.75	1380.69	644.051	1195.48	706.303	666.41
	997.635	696.612	723.542	424.717	1036.56	420.388	726.4	780.057	1112.5	699.125	755.225	279.45	747.588	201.235	1092.71	808.677	749.267	894.91	1020.21	337.059	1058.56	129.693	705.674	865.929	691.888	868.545	1100.3	329.802	686.438	234.727	1056.76	658.343	547.613	249.419	612.954	372.229	715.735	707.173	551.181	716.205	1449.26	237.046	1201.74	303.744	1380.69	644.051	1219.7	705.109	663.798
	1069.87	673.179	749.567	398.814	1036.56	420.388	725.657	688.457	1112.5	699.125	755.486	286	746.934	287.853	1091.5	804.5	753.096	891.391	985.317	414.784	1067.47	141.681	754.479	892.392	695.882	907.119	1100.01	409.908	684.559	361.511	1077.97	670.281	546.964	301.857	669.326	407.056	721.254	723.885	557.459	720.787	1458.53	214.822	1196.25	309	1380.69	644.051	1293.24	685.6	661.861
	1092.48	717.974	759.314	297.51	1084.5	472	726.685	645.722	1111.53	651.921	793.485	283.939	771.718	319.684	1091.5	804.5	753.142	895.842	959.442	472.73	1087.48	195.451	713.965	889.563	694.463	841.236	1107.49	331.545	685.901	453.828	1108.94	701.143	541.855	373.072	712.461	431.218	745.871	754.836	572.961	754.312	1453.11	183.652	1204.63	292.521	1380.69	644.051	1315.78	662.91	667.593
	1099.69	837.34	743.113	237.774	1086.67	310.667	727.161	629.468	1091.5	643	784.311	310.311	778.79	304.923	1091.5	804.5	752.032	870.285	990.138	478.711	1090.98	251.826	713.912	804.727	721.608	766.733	1104.58	234.092	693.255	462.989	1103.47	648.643	545.426	379.407	770.943	403.811	747.405	793.025	597.584	799.431	1445.71	158.221	1209.49	249.833	1380.69	644.051	1323.55	639.667	662.305
	1093.83	839.076	725.404	240.707	1049.62	253.113	727.161	629.468	1112.5	623.611	749.62	349.817	794.072	308.657	1091.5	804.5	756.682	869.199	990.138	478.711	1077.04	260.827	713.206	863.139	699.327	667.313	1107.68	256.944	691.548	408.864	1108.99	633.815	549.268	354.293	826.364	318.543	750.05	802.935	592.768	819.348	1438.1	174.357	1200.3	213.811	1380.69	644.051	1324.72	640.681	663.097
	1093.09	782.235	768.028	265.22	1073	245.75	725	618.1	1112.67	598.037	744.034	403.494	853.092	340.236	1091.5	804.5	751.354	860.091	990.138	478.711	1088.35	199.859	707.025	694.344	683.525	756.873	1084.99	311.676	705.848	316.835	1109.81	634.232	553.083	337.583	860.653	339.625	753.743	831.071	575.977	813.648	1422.7	166.659	1199.16	209.98	1380.69	644.051	1328.47	621.134	663.731
	1092.72	748.045	790.257	310.771	1086.93	308.2	767.015	671.152	1113.14	577.919	759.632	436.544	901.369	403.251	1091.5	804.5	737.758	846.269	1058.37	340.944	1091.83	165.861	713.13	641.152	683.127	886.59	1108.88	412.227	707.768	281.924	1111.37	635.928	553.083	337.583	858.198	400.733	760.465	857	537.422	765.745	1395.42	222.029	1203.49	247.124	1380.69	644.051	1291.96	634.43	665.099
	1086.97	723.552	796.84	448.099	1074.27	411.97	740.385	762.628	1098.8	635.92	742.082	323.247	905.61	449.039	1091.5	804.5	738.044	817.956	1058.5	302.5	1081.08	144.592	711.592	804.819	693.544	870.682	1093.89	416.307	728.39	263.613	1112.27	636.763	553.083	337.583	862.464	431.043	785.359	861.614	554.405	751.012	1395.54	235.807	1214.89	276.27	1380.69	644.051	1205.39	636.688	663.317
	1091.56	673.723	718.843	476.975	1067	383.5	727.947	760.754	1108.78	648	744.613	247.065	905.61	449.039	1092.33	657.333	736.515	786.678	1058.5	302.5	1040.97	161.351	724.617	857.111	723.203	833.448	1112.1	326.818	784.3	200.074	1111.89	644.564	553.083	337.583	862.464	431.043	804.806	880.833	559.795	748.807	1393.82	239.868	1218.03	317.114	1380.69	644.051	1205.39	636.688	664.394
	1052.58	647.081	720.659	414.968	1052.94	243.371	732.125	780.159	1114	703.5	789.905	215.81	905.61	449.039	1092.33	657.333	763.969	777.25	1059.71	172.071	1011.65	143.518	705.479	744.168	698.823	792.273	1100.05	257.818	814.659	176.624	1111.94	655.079	553.083	337.583	729.126	447.55	817.065	843.576	541.75	735.648	1397.31	259.273	1197.21	328.179	1380.69	644.051	1205.39	636.688	669.706
	1071.5	655.087	721.825	347.365	1078.8	262.8	732.125	780.159	1114	703.5	777.512	186.573	758.226	456.094	1092.33	657.333	793.413	704.658	1050.97	164.318	962.212	136.624	703.111	768.592	702.331	669.888	1100.05	257.818	860.914	117.881	1111.06	667.989	553.083	337.583	704.5	458.574	777.361	788.131	560.811	731.5	1395.62	277.211	1195.46	304.762	1380.69	644.051	1205.39	636.688	687.465
	1096.09	778.873	752.815	312.481	1074.52	212.76	724.8	699.2	1114	703.5	764.086	206.355	773.228	417.196	1092.33	657.333	790.602	585.748	1055.05	249.267	929.877	114.836	713.769	866.717	689.462	761.505	1096.35	465.467	909.554	107.353	1110.37	671.923	553.083	337.583	679.194	457.923	745.93	748.272	566.987	696.169	1385.41	280.917	1248.32	233.2	1380.69	644.051	1205.39	636.688	664.783
	1091.48	841.746	758.915	452	1051.63	179.4	724.8	699.2	1054.97	752.06	753.402	233.892	788.129	381.886	1092.33	657.333	729.449	565.896	1044.66	268.85	924.233	106.475	793.028	894.649	720.084	912.464	1045.95	455.757	941.764	166.497	1105.77	675.581	558.536	428.696	659.304	425.019	724.472	708.165	565.172	649.655	1351.62	286.457	1271.84	179.254	1380.69	644.051	1205.39	636.688	666.107
	1051.86	855.065	732.045	394.011	1048.74	185.106	724.8	699.2	1066.63	786.154	760.883	236.15	784.652	363.267	1092.33	657.333	729.285	667.46	1057.47	322.492	916.467	109.653	853.708	887.453	699.623	842.545	1110.39	450.5	945.014	207.176	1105.98	678.303	602.703	470.579	653.424	378.506	706.133	673.833	634.393	684.934	1308.47	298.198	1279.75	141.409	1380.69	644.051	1205.39	636.688	659.823
	976.378	895.499	741.5	263.619	1080.81	248.625	739.01	718.109	1084.86	819.643	748.83	242.08	762.217	363.051	1092.33	657.333	736.355	704.962	1056.58	412.422	889.58	125.058	716.128	881.202	684.93	698.174	1105.99	343.409	962.863	272.311	1102.71	676.007	628.115	483.519	672.387	309.973	694.467	642.3	650.507	734	1295.47	257.926	1282.27	147.158	1380.69	644.051	1205.39	636.688	671.361
	902.512	919.807	747.1	175.1	1086.33	314.667	744.937	643.734	1106.46	830.667	786.435	302.043	751.878	360.488	1092.33	657.333	770.455	691.371	1058.18	301.533	837.926	145.217	739.435	903.388	693.733	627.256	1101.3	384.035	962.787	327.441	1110.97	680.364	680.291	485.155	695.651	298.226	694.467	642.3	642.072	754.752	1269.42	266.926	1353.63	153.79	1380.69	644.051	1194.85	634.615	667.192
	853.521	918.122	762.767	158.224	1087	415.81	724.125	570.875	1106.46	830.667	782.367	348.735	751.938	399.898	1092.33	657.333	756.667	675.241	1054.84	220.418	790.322	165.215	776.591	884.252	682.681	783.073	1100.24	433.662	976.178	372.101	1111.34	685.169	707.484	484.44	724.905	269.365	694.467	642.3	653.297	768.69	1210.05	271.032	1359.05	191.89	1380.69	644.051	1194.85	634.615	665.873
	836.496	908.478	728.127	204.095	1087	415.81	735.58	687.932	1106.46	830.667	758.75	377.558	760.424	401.13	1092.33	657.333	733.702	713.796	1055.07	182.108	835.651	117.581	746.653	888.145	687.217	913.768	1108.86	309.566	954.975	423.576	1112.48	679.405	746.83	457.642	738.259	268.321	694.467	642.3	686.726	812.648	1202.4	284.806	1386.01	250.626	1410	612	1199.23	618.11	660.694
	819.495	928.788	723.145	268.089	1064	265.5	754.235	611.103	1114.06	661	744.553	410.087	752.163	376.096	1092.33	657.333	728.263	796.435	1053.19	191.575	876.484	140.045	739.246	880.978	715.587	877.936	1105.61	191.796	908.492	463.157	1114.15	667.952	783.516	434.092	592.626	410.417	761.595	653.643	705.075	821.435	1202.4	284.806	1398.23	264.951	1410	612	1199.23	618.11	660.682
	852.43	912	740.228	322.205	1087.73	324.8	724.5	593	1105.66	626.631	742.057	461.774	751.685	383.039	1092.33	657.333	734.002	848.567	1057.98	295.023	929.721	157.445	749.165	878.339	699.081	906.725	1105.85	243.045	877.806	469.17	1112.13	677.949	806.778	394.892	591.811	411.594	758.956	696.947	741.22	807.872	1198.87	315.57	1427.24	278.634	1410	612	1199.23	618.11	661.157
	894.308	932.217	728.269	328.429	1082.6	272.6	724.5	593	1106.43	607.789	768.875	477.333	751.512	405.802	1075.98	844.067	738.079	871.556	1059.3	423.957	985.498	181.593	730.56	911.698	705.069	845.692	1103.66	277.031	864.25	466.258	1112.72	683.526	811.558	375.682	593.283	412.483	777.822	734.868	769.208	790.3	1201.17	317.181	1467.52	312.629	1410	612	1199.23	618.11	664.012
	957.852	861.254	740.357	327.321	1075.5	234	785.667	573	1113.42	598.123	787.205	453.564	760.034	391.858	1075.98	844.067	744.775	879.077	1043.18	457.915	989.903	187.374	711.029	933.744	697.154	724.379	1105.52	226.625	864.25	466.258	1117.09	647.599	808.192	352.096	592.262	416.823	790.688	761.59	810.823	745.497	1203.78	329.678	1467.52	312.629	1423.33	622.667	1199.23	618.11	663.182
	955.581	800.852	753.241	267.824	1084.22	254.261	785.667	573	1110.17	663.925	787.205	453.564	744.25	344.917	1090.02	847.037	770.55	884.901	1044	421.872	1011.86	136.844	727.278	885.921	682.862	853.398	1084.24	184.983	864.25	466.258	1119.27	632.6	829.488	353.372	572.704	391.974	782.869	792.588	843.899	719.638	1200.97	296.672	1464.82	378.754	1426.25	621.75	1199.23	618.11	663.385
	941.652	714.64	726.808	252.212	1055.13	366.868	724.586	759.448	1111.78	643.863	787.205	453.564	744.25	344.917	1090.02	847.037	804.225	902.575	1055.61	366.894	1080.17	153.747	711.73	902.037	724.758	907.908	1106.9	262.528	685.798	440.193	1103.01	586.979	854.384	328.902	565.684	358.43	781.418	816.83	852	706	1210.66	279.272	1425.55	427.368	1426.25	621.75	1199.23	618.11	657.375
	936.659	662.455	727.604	247.389	1087.75	354	728.037	762.019	1101.08	666.153	781.4	363.971	745.215	138.892	1090.5	887.222	818.253	910.837	1054.99	260.389	1085.03	208.961	716.796	781.552	700.569	835.268	1104.88	310.01	692.438	362.503	1093.67	562.258	854.384	328.902	572.4	338.411	789.762	818.616	851.455	704.303	1219.33	289.507	1421.55	459.611	1426.25	621.75	1199.23	618.11	657.375
	935.66	645.997	724.992	288.692	1087.75	354	729.881	658.893	1096.2	640.78	771.02	277.68	751.09	153.189	1090.5	887.222	842.1	911.13	1045.04	217.407	1084.83	268.227	723.631	838.498	700.152	789.5	1106.16	360.763	696.434	292.373	1048.49	553.054	862.576	440.424	568.991	329.133	790.939	807.695	820.536	740.768	1237.05	330.87	1409.71	450.619	1426.25	621.75	1199.23	618.11	671.585
	934.507	658.265	775.909	425.355	1086.14	359.071	738.87	822.783	1061.88	638.681	756.734	241.891	750.616	232.277	1090.5	887.222	866.384	910.979	1051.66	215.616	1080.39	359.78	710.385	765.368	709.8	820.396	1094.21	405.91	693.748	212.412	986.368	558.842	861.784	468.838	572.429	318.804	799.594	809.947	789.606	790.826	1270.88	350.106	1369.74	439.372	1426.25	621.75	1195.18	748.364	671.585
	901.118	617.822	730.972	468.467	1086.2	335.6	724.886	837.229	1108.49	643.946	766.362	247.145	781.829	241.667	1091	855.15	885.043	911.759	1054.65	191.462	1064.55	264.066	719.492	853.454	695.066	735.562	1109.14	353.024	728.851	142.287	958.654	617.749	860.095	466.397	574.942	296.692	813.295	816.489	822.738	789.812	1277.51	359.855	1334.14	437.969	1426.25	621.75	1195.64	758.091	671.585
	794.23	604.611	719.008	412.152	1073.5	237.5	731.579	684.803	1098.88	686.202	761.704	269.324	813.801	294.199	1091	855.15	899.057	908.634	1056.26	318.926	1090.97	188.032	722.73	811.392	706.016	698.641	1103.24	396	898.176	136.242	997.399	730.544	843.941	401.083	570.88	275.964	815.617	816.035	851.703	785.378	1275.59	373.315	1289.51	419.966	1426.25	621.75	1195.64	758.091	741.015
	766.418	574.484	741.306	411.59	1080.5	233.5	737	597.561	1098.88	686.202	752.241	241.422	842.965	315.775	1091	855.15	911.936	910.592	1056.93	395.089	1085.73	133.951	711.86	844.524	692.945	689.017	1107.87	271.59	952.742	196.471	1013.16	764.789	828.08	335.589	561.882	246.306	830.918	801.434	851.643	780.893	1284.08	389.936	1304.54	302.643	1426.25	621.75	1195.64	758.091	666.446
	759.668	576.563	750.935	458.731	1037.16	338.325	732.5	632.86	1106.74	736.698	744.686	279.238	858.216	352.946	1091	855.15	922.147	911.248	1056.93	395.089	1046.08	170.988	716.718	908.025	702.87	628.901	1104.08	244.392	955.178	303.452	1023.66	779.581	859.578	376.516	566.077	205.092	810.459	757.752	847.491	771.491	1293.13	411.104	1302.75	229.824	1426.25	621.75	1193.62	678.336	683.377
	743.996	574.344	731.084	475.892	1051.67	391.583	726.487	738.692	1109.47	731.07	747.33	306.626	873.625	444.725	1091	855.15	931.951	907.905	1058.43	156.053	1085.42	259.907	734.273	895.905	694.673	681.243	1103.37	179.1	945.795	372.085	1031.03	790.93	851.49	453.419	598.146	179.488	783.385	719.786	828.767	717.116	1291.07	418.169	1303.02	197.381	1426.25	621.75	1206.86	668.204	667.737
	760.254	600.355	720.32	426.953	1087.08	319.615	739.783	607.583	1114.58	693.792	745.915	286.851	873.625	444.725	1089.84	870.733	940.152	902.157	991.995	165.572	1075.5	239.461	715.376	908.85	705.498	661.802	1106.84	286.844	958.522	389.169	1035.14	809.151	789	487	646.857	144.071	757.138	682.468	833.034	676.151	1318.67	365.64	1305.66	171.921	1426.25	621.75	1236.9	648.524	669.527
	785.135	587.145	720.108	364.677	1085.04	169.733	739.783	607.583	1099.96	652.571	774.843	319.529	749.663	438.033	1089.84	870.733	940.149	893.509	857.008	156.3	1079.83	132.038	713.932	803.682	690.646	680.865	1106.27	322.875	968.36	436.2	1038.76	828.035	740.447	472.697	717.368	143.053	738.467	644.767	847.38	683.963	1327.2	370.313	1297.66	149.707	1426.25	621.75	1263.31	614	661.984
	874.777	619.838	719.683	396.303	1052.48	191.677	728.976	702.634	1111.82	624.133	763.239	289.109	746.441	383.353	1089.84	870.733	924.419	897.026	813.259	167.027	1041.08	173.91	711.664	813.224	695.077	802.098	1110.23	399.493	968.04	465.615	1044.12	842.835	723.782	470.5	757.242	127.418	738.467	644.767	824.765	712.517	1364.75	348.687	1291.25	168.139	1426.25	621.75	1263.31	614	664.906
	906.029	620.743	722.328	411.992	1036.65	204.32	728.976	702.634	1113.55	600.619	784.22	416.805	747.512	333.968	1089.84	870.733	917.924	907.29	818.09	199.98	1082.61	200.088	710.241	874.272	695.486	783.365	1105.62	441.432	1035.99	446.128	1048.98	856.491	711.6	443.697	834.344	167.125	738.467	644.767	795.712	745.02	1378.25	307.229	1261.51	153.372	1426.25	621.75	1263.31	614	668.798
	938.508	625.867	726.139	314.59	1082.57	249.857	724.346	742.385	1094.66	594.868	747.481	455.096	748.95	330	1089.84	870.733	899.539	912.952	941.221	286.608	1085.89	260.875	724.208	855.597	687.173	740.543	1107.67	280.693	1035.34	425.654	1051.56	863.459	683.188	430.678	854.386	199.188	835.62	623.38	764.485	777.7	1393.46	278.012	1221.58	199.49	1426.25	621.75	1263.31	614	668.798
	987.47	667.298	759.165	322.43	1083.95	276.756	724.821	798.821	1037.95	542.471	755.409	389.742	746.16	365.611	1089.84	870.733	864.277	921.071	1015.4	288.037	1079.33	279.369	707.682	781.176	687.763	685.937	1108.78	199.681	1011.73	397.609	1045.03	890.649	673.779	413.496	861.087	227.282	862.476	646.095	721.479	799.85	1420.1	260.862	1199.79	237.213	1426.25	621.75	1263.31	614	658.407
	1028.82	737.14	722.964	344.179	1066.75	275.25	742.841	663.293	992.709	540.233	756.556	319.444	761.716	385.824	1089.84	870.733	817.328	892.794	1026.57	278.203	1052.2	226.768	723.706	855.123	698.723	624.911	1109.57	235.874	997.333	394.144	995.322	898.675	665.8	393.974	862.077	264.115	859.921	672.5	675.718	782.692	1427.28	234.724	1196.15	267.385	1426.25	621.75	1201.54	654.137	661.224
	1028.64	729.67	721.347	287.435	1074.04	212.464	725.789	610.395	931.156	540	749.609	281.064	761.716	385.824	1089.84	870.733	838.522	815.413	1025.81	277.964	1046.91	191.162	706.507	785.247	687.549	741.542	1106.15	348.913	988.062	293.065	960.472	895.948	652.255	381.953	865.367	347.167	827.053	707.889	644.434	747.579	1417.44	203.94	1196.78	271.87	1426.25	621.75	1203.72	660.792	663.676
	1015.65	704.622	724.722	284.635	1070.25	222.583	723.692	803.585	981.439	549.988	743.325	241.3	761.716	385.824	1073.06	888.624	832.183	806.517	1036.95	266.729	1028.36	111.854	718.04	669.276	692.779	802.193	1105.48	421.846	982.051	217.171	936.859	897.065	622.817	358.237	862	386.257	794.969	751.294	635.199	736.603	1388.64	174.379	1196.78	271.87	1478.77	600.385	1196.22	671.98	666.082
	1015.37	688.741	763.504	410.933	1072.25	211.529	727.217	874.792	1004.04	550.029	746.98	192.333	756.683	433.017	1073.06	888.624	828.366	792.839	1042.06	261.826	1023.92	136.119	709.339	675.556	691.301	705.235	1111.05	410.297	973.389	158.523	904.831	898.479	588.792	331.969	858.884	393.895	761.95	800.518	622.912	710.343	1381.14	172.215	1196.67	335.627	1481.29	589.571	1196.22	671.98	661.806
	1025.38	715.311	719.105	472	1081.03	250.154	724.385	777.154	1048.49	582.28	744.217	239.967	748.947	398.965	1073.06	888.624	842.038	760.186	1053.39	256.858	1078.15	142.856	708.553	704.379	710.139	692.116	1108.33	275.322	971.713	153.488	866.05	895.358	575.745	286.314	835.5	377.136	749.739	829.163	643.504	673.947	1380.78	154.47	1196.2	317.4	1481.29	589.571	1196.22	671.98	665.493
	1043.38	743.913	760.348	479.87	1087.29	353.647	755.866	646.493	1111.24	592.905	744.766	280.427	748.947	398.965	1091.74	903.051	874.491	795.914	1057.69	183.025	1085.69	215.208	710.288	700.973	699.597	717.329	1097.72	240.763	970.311	153.754	838.866	850.697	570.417	252.583	825.181	424.516	752.763	855.613	676.322	681.993	1394.32	199.788	1196.2	317.4	1501	576.091	1196.22	671.98	665.778
	1089.4	748.551	760.348	479.87	1085.28	377.094	745.923	721.415	1112.94	651.529	743.086	325.645	745.767	157.802	1091.74	903.051	886.227	856.291	1043.1	169.787	1094.66	181.529	700.891	736.076	693.052	685.38	1106.53	293.293	970.351	155.915	814.92	823.629	542.182	309.091	864.906	384.125	763.446	871.813	696.191	721.128	1411.08	167.833	1206.92	409.592	1506.18	588.545	1196.22	671.98	662.252
	1092.34	749.013	760.348	479.87	1085.51	448.829	727.04	769.74	1112.94	651.529	751.463	313.955	750.466	164.359	1088.77	853.473	882.282	899.534	1026.07	176.273	1068.34	143.255	711.222	829.826	695.119	755.947	1088.68	311.35	971.483	156.818	798.702	810.54	543.611	345.167	861.705	305.636	790.143	882.762	710.072	732.224	1388.37	192.873	1223.65	464.29	1506.5	588	1196.22	671.98	666.566
	1091.1	745.041	747.442	366.623	1085.51	448.829	731.853	658.747	1112.94	651.529	742.252	222.273	747.957	209.087	1088.77	853.473	896.903	909.924	1055.41	241.365	1088.5	156.426	715.882	862.878	692.808	907.536	1102.84	336.882	970.446	163.47	787.477	795.814	550.46	319.016	856.888	267.416	800.968	882.178	718.226	728.959	1364.94	213.615	1229.4	457.981	1506.5	586.5	1196.22	671.98	655.267
	1037.91	725.797	730.198	319.992	1045.09	282.213	725.808	642.269	1113.5	768	746.338	161.23	750.119	207.286	1088.77	853.473	911.544	909.68	1058.96	290.5	1087.38	170.059	704.54	656.333	701.51	864.605	1109.14	233.563	969.09	167.353	782.336	783.51	548.384	369.918	863.549	298.392	816.84	866.785	733.545	730.404	1310.86	256.843	1201.06	405.727	1506.36	587.214	1225	545.63	659.705
	1064.57	754.619	770.53	397.252	1057.11	180.722	724.333	663.667	1113.89	827.111	763.419	205.628	748.583	144.299	1087.04	833.13	921.473	911.631	1059.78	288.889	1085.36	160.287	718.574	668.292	684.237	736.354	1104.49	202.485	968.848	170.845	786.543	784.337	540.214	434	849.771	358.569	812.93	870.632	759.893	742.591	1277.29	288.221	1201.06	405.727	1506.3	589.556	1232.21	547.515	661.239
	1067.56	760.433	747.79	458.5	1070.61	210.632	724.333	663.667	1104.64	829.275	742.426	267.5	748.583	144.299	1087.04	833.13	925.025	912.84	1052.87	421.822	1046.65	126.612	704.456	805.049	693.848	793.777	1111.84	280.103	968.541	173.865	778.178	771.309	542.208	482.547	851.983	385.2	832.28	867.947	770.456	769.803	1251.9	311.224	1197.5	327.5	1505.78	592.407	1244.17	588.793	660.857
	1058.59	803	731.15	403.3	1073.72	259	724.333	663.667	1114.58	761.583	744.345	306.548	788.899	137.416	1091.19	865.5	887.923	926.681	1057.85	431.783	968.023	141.937	713.746	911.57	699.204	816.749	1101.17	415.255	968.599	177.525	783.156	750.065	542.208	482.547	849.389	372.893	846.966	833.993	739.124	798.648	1231.56	334.922	1197.5	327.5	1505.7	606.841	1196.65	643.712	662.713
	1083.68	855.922	749.317	291.812	1014.95	337.354	725.238	616.19	1109.49	695.407	745.239	239.87	758.658	132.158	1091.19	865.5	798.608	927.944	1059.11	334.621	1029.23	138.617	776.577	891.056	701.047	757.187	1108.89	410.138	969.57	177.639	791.867	722.333	677.31	484.484	855.75	368.36	814.289	782.965	717.72	799.833	1219.95	355.75	1201.96	427.814	1505.98	612.056	1196.65	643.712	670.481
	1090.06	882.155	753.56	321.353	1023.97	371.242	725.238	616.19	1095.71	667.5	756.472	174.774	749.491	180.87	1091.19	865.5	794.723	900	1055.35	312.684	1041.42	154.415	715.11	895.665	715.822	797.23	1109.77	300.289	969.954	178.868	810.343	696.35	743.857	486.839	863.85	310.6	777.826	752.413	671.837	768.669	1214.7	374.335	1202.02	469.325	1506.13	614.698	1196.65	643.712	662.457
	1078.49	843.443	799.126	415.757	1044.23	283.093	725.238	616.19	1099.41	609.513	756.955	174.879	746.925	192.975	1090.15	900.525	800.61	874.786	1045.54	338.469	1064.08	142.16	713.226	757.144	693.121	749.675	1105.08	164.572	969.388	181.278	828.644	666.387	795.981	486.808	859.556	267.869	750.163	731.078	643.432	742.324	1202.94	358.156	1202.02	469.325	1506.66	613.447	1199.08	712.013	665.043
	1090.31	794.882	812.657	461.566	1066.1	208.724	723.345	794.483	1109.01	639.443	746.653	226.853	747.057	203.943	1091.67	824.667	789.41	849.635	1052.31	316.305	959.646	110.965	711.07	873.67	697.321	719.367	1108.63	240.276	965.301	184.871	842.525	645.582	850.935	448.065	855.731	275.015	727.854	714.847	613.06	712.431	1209.64	369.038	1202.02	469.325	1506.06	612.197	1199.08	712.013	659.272
	1088.77	756.776	812.657	461.566	1087.45	310.65	723.345	794.483	1085.59	669.78	750.144	241.113	751.724	260.506	1091.67	824.667	763.065	832.194	1056.24	257.712	918.052	99.1517	709.129	740.008	700.115	799.007	1113.5	328	960.204	174.601	826.934	616.788	863.5	405.5	855.125	323.386	713.039	699.742	624.988	664.753	1216.19	403.86	1202.02	469.325	1505.57	613.043	1199.08	712.013	659.933
	1082.63	727.492	726.84	455.194	1090.04	430.13	724.452	847.048	1099.15	705.758	774.051	205.59	749.869	370.081	1091.67	824.667	750.064	816.298	1055.28	239.795	856.7	134.307	714.013	794.874	689.336	913.129	1107.01	415.016	954.357	165.902	786.949	610.561	862.633	380.267	841.865	362.872	711.39	668.74	674.164	707.588	1235.53	461.833	1204.12	403.386	1505.63	613.619	1199.08	712.013	717.672
	1034.7	711.111	718.437	418.985	1089.43	402.286	725.024	801.098	1106.33	651.456	780.5	154.214	755.462	455.692	1091.67	824.667	750.395	799.431	1056.87	218.925	742.966	109.744	717.474	860.46	694.356	795.12	1107.35	315.256	930.754	146.287	777.618	642.356	860.487	367.526	859.854	341.865	706.955	648.597	704.587	783.262	1240.26	474.707	1224.18	468.011	1505.89	615.59	1199.08	712.013	733.269
	1026.47	696.453	718.24	379.08	1071.75	339.75	730.878	687.695	1097.93	608.558	761.75	180.286	755.462	455.692	1091.06	848.062	768.624	777.241	1052.47	173.142	741.129	157.234	726.594	897.94	709.153	706.947	1102.47	232.703	886.461	123.799	776.689	673.041	862.757	385.703	831.864	306.615	693.4	643.646	715.033	813.404	1265.41	489.843	1203.65	460.658	1505.18	613.274	1199.08	712.013	667.302
	1080.6	683.776	747.855	320.949	1075.67	329.394	738.914	611.543	1097.52	632.728	750.244	212.5	747.932	443.407	1091.06	848.062	769.21	729.491	1057.27	134.8	742.401	193.324	701.942	818.7	695.814	657.539	1105.87	205.194	834.313	205.926	804.036	701.51	837.908	451.75	833.471	240	664	635.75	725.323	815.555	1326.52	482.591	1259.13	433	1505.59	613.53	1199.08	712.013	655.818
	1037.86	694.358	751.698	260.717	1084.42	318.577	738.914	611.543	1102.9	664.308	750.508	249.203	747.19	384.486	1091.06	848.062	736.144	729.47	1056.59	144.625	764.614	232.352	715.088	657.297	682.53	713.904	1107.22	261.761	834.636	276.873	847.264	719.808	841.053	485.316	831.831	205.392	648.752	685.385	739.473	830.176	1357.34	488.242	1253.98	372.124	1505.03	613.322	1199.08	712.013	655.346
	1049.69	787.813	729.491	275.091	1086.88	304.515	729.606	690.348	1110.6	625.917	750.247	290.438	747.781	333.248	1091.06	848.062	743.579	725.938	1056.59	144.625	736.132	269.46	714.236	790.076	691.735	821.303	1107.22	261.761	834.7	356.652	932.932	557.522	864.25	411.75	832.907	270.198	665.548	736.277	766.143	830.526	1415.67	488.616	1216.64	340.705	1502.73	614.242	1199.08	712.013	657.292
	1030.34	841.338	750.032	347.738	1068.82	314	725.061	784.303	1104.63	607.016	745.36	235.382	746.809	279.682	1040.04	896.817	740.857	731.8	1056.59	144.625	739.953	293.184	715.38	887.052	694.402	913.067	1105.53	411.234	838.258	418.916	974.4	556.684	863.2	369.6	859.894	318.947	676.354	761.397	819.694	796.007	1465.91	448.436	1200.59	288.329	1497.4	616.2	1195	730.231	661.178
	1005.12	886.742	758.616	436.141	1077.92	284.462	724.844	753.956	1089.49	579.854	751.571	239.604	747.262	179.541	1040.04	896.817	745.583	747.561	1056.59	144.625	732.315	223.442	710.771	730.197	695.019	785.652	1108.19	308.556	843.142	454.797	1014.94	549.013	831.264	451.46	846.667	389.689	683.824	795.227	831.712	757.679	1477.78	412.833	1196.36	266.273	1484.17	615.5	1195	730.231	666.981
	1054.95	835.226	785.878	425.4	1086.2	420	744.216	619.865	1110.65	590.346	745.567	295.289	750.238	142.406	1040.04	896.817	737.042	740.922	1036.13	133.419	737	216.968	709.414	783.172	699.122	683.003	1094.5	373.275	857.188	471.062	1037.65	552.943	826.366	479.768	847.872	421.872	695.528	826.197	845.068	733.417	1508.09	399.056	1200.26	264.747	1466.29	621.107	1195	730.231	660.367
	1067.73	837.51	735.835	354.058	1089.33	355.167	746.6	576.771	1111.31	646.307	762.027	365.288	750.602	164.177	1040.04	896.817	747.954	739.037	1055.98	155.818	732.302	257.713	702.102	875.503	683.904	744.027	1104.73	344.902	932.755	457.567	1050.15	561.866	863.5	429	859.136	390.494	710.206	846.863	852.909	703.727	1507.24	394.191	1196.62	259.429	1469.97	638.885	1195	730.231	663.771
	1076.58	874.629	728.597	296.181	1089.33	355.167	746.6	576.771	1109.92	621.161	788.692	406.692	744.885	213.308	1040.04	896.817	744.116	748.932	1059.4	231.533	733.551	268.669	716.02	914.952	688.848	902.289	1103.57	296.51	961.466	451.023	1070	559.591	859.395	390.035	856.105	368.758	738.056	877.062	851.531	694.719	1492.83	356.279	1218.16	294.943	1484.8	639.763	1195	730.231	663.939
	1027.71	927.861	723.723	233.069	1031.87	165.622	755	583.667	1095.09	588.734	767.083	450.521	744.217	322.457	1040.04	896.817	743.261	758.651	1057.68	373.813	733.845	286.307	755.668	898.963	688.727	847.423	1103.37	245.907	975.77	457.485	1104.95	580.133	844.128	379.209	853.362	353.048	732.607	855.879	841.157	705.063	1484	333.399	1209.91	332.298	1479	624.203	1195	730.231	664.315
	1004.83	930.479	714.762	194.132	1070.2	213.25	744.222	570.167	1109.19	606.376	742.988	470.646	745.042	399.083	1091.06	880.125	759.484	768.617	1059.28	452.48	739.967	270.589	720.59	894.195	708.589	759.635	1105.33	249.545	999.686	450.893	1111.86	579.295	845.6	375.24	837.107	378.95	712.341	836.978	827.122	746.014	1462.53	323.795	1220.31	326.727	1479	624.203	1196.21	724.705	666.84
	946.141	940.305	720.476	215.578	1078.5	256	753.034	732.921	1110.27	656.459	754.239	448.672	748.594	388.781	1091.06	880.125	762.405	796.892	1059.21	446.211	754.088	198.601	710.008	863.428	692.227	720.936	1086	286.72	1016.4	390.302	1114.49	574.809	844.738	335.573	856.026	393.93	681.218	856.089	799.058	796.32	1456.07	324.821	1216.56	279.594	1504.96	584.196	1195.38	732.692	663.147
	854.954	949.877	727.212	191.168	1064.29	254	725.627	758.431	1115	618	738.733	319.853	745.217	249.739	1091.06	880.125	798.924	883.914	1059.21	446.211	767.184	145.107	728.151	903.291	691.472	772.816	1092.84	335.058	1035.24	294.011	1113	583.442	846.892	329.376	858.097	369.086	693.185	839.153	781.305	815.854	1453.11	301.704	1197.19	274.481	1505.39	599.485	1195.48	734.839	661.574
	795.483	899.347	740.283	259.125	1069.63	194.561	725.143	699.286	1115	618	737.876	217.612	747.51	140.71	1091.06	880.125	809.506	902.178	1059.21	446.211	743.075	172.13	784.297	880.352	699.603	809.313	1102.68	336.456	1044.75	421.811	1113.89	586.774	853.221	270.856	860.29	354.464	720.18	831.807	771.02	817.054	1441.57	280.485	1197.19	274.481	1505.44	616.23	1195.48	734.839	660.796
	743.868	829.285	719.518	326.728	1080.82	230.485	747.588	594.059	1092.25	557.062	737.876	217.612	777.63	132.712	1091.06	880.125	833.703	907.091	1055.4	187.422	759.676	234.228	848.432	848.252	701.941	752.542	1106.96	311.503	1042.76	465.2	1118.52	636.367	863.5	254	838.201	303.525	744.405	866.838	731.51	824.235	1445.64	307.831	1197.19	274.481	1506.31	616.857	1196.52	758.338	664.56
	725.133	765.573	717.468	363.211	1052.81	297.019	734.283	699.604	1092.25	557.062	737.876	217.612	757.865	154.917	1090.71	655.273	874.707	914.894	1037.74	136.83	756.043	253.627	906.353	885.763	698.183	730.852	1109.86	264.341	866.738	460.379	1117	687.793	864.406	310.188	838.708	289.277	758.489	878.759	696.963	834.515	1462.32	304.232	1198.18	385.557	1506.72	618.111	1205.95	826.777	676.761
	752.4	780.262	722.455	362.488	1083	254	736.833	672.167	1111.4	594.433	748.507	178.699	748.604	163.396	1090.71	655.273	960.828	920.439	1056.19	166.468	737.872	230.381	849.465	920.834	690.778	793.394	1106.87	255.78	830.234	455.265	1120.53	769.319	864.846	362.231	855.627	348.073	771.34	821.092	684.741	823.568	1483.34	303.868	1237.39	431.342	1506.72	618.111	1205.95	826.777	668.319
	744.811	749.707	731.908	277.626	1086.95	191.625	736.833	672.167	1110.56	662.448	769.717	215.489	749.423	261.155	1090.71	655.273	992.599	921.638	1058.83	241.667	731.746	213.434	732.067	928.925	689.178	913.824	1105.82	323.348	833.014	453.238	1120.48	797.497	864.846	362.231	863.529	448.794	756.135	769.151	649.773	842.902	1486.1	308.282	1273.43	471.918	1506.72	618.111	1205.95	826.777	665.306
	727.41	724.775	728.368	207.856	1083.54	276.385	729.432	574.703	1111.81	634.389	746.211	249.347	749.184	297.163	1091.46	894.52	977.478	892.144	1056.94	324.638	750.5	168.706	765.057	888.842	693.674	847.716	1101.38	376.626	835.151	453.145	1120.48	797.497	864.846	362.231	843.323	410.143	748.362	761.162	614.507	811.333	1501.65	306.327	1343.05	435.449	1506.72	618.111	1205.95	826.777	669.324
	744.153	693.24	724.352	235.195	1084.33	294.333	729.432	574.703	1105.9	558.774	753.486	265.027	753.255	333.529	1091.5	852.5	959.905	838.295	1056.94	324.638	807.582	125.818	751.176	894.692	689.017	744.577	1099.51	459.263	833.67	422.343	1120.48	797.497	840.225	473.622	846.722	336.352	739.194	764.406	576.807	766.128	1489.94	342.985	1367.34	467.973	1506.72	618.111	1210.37	694.931	667.266
	735.457	674.284	723.17	284.143	1069.19	255.438	741.761	717.704	1105.9	558.774	785.074	279.833	748.23	363.803	1091.5	852.5	953.025	805.373	1045.25	209.971	906.298	105.037	711.419	912.462	690.442	733.947	1106.32	367.634	847.365	372.348	1120.48	797.497	834.796	463.796	844.435	328.234	724.544	756.287	567.964	746.169	1487.75	343.461	1360.06	451.871	1507.29	614.786	1205.81	684.294	661.766
	758.489	639.19	723.673	315.139	1078	282.333	722.5	783	1105.9	558.774	774.929	318.1	750.224	359.624	1091.5	852.5	945.93	790.175	1051.46	150.491	1003.33	141.992	771.937	935.241	689.844	776.79	1100.39	242.875	872.518	315.841	1048.39	847.886	862.611	462.333	850.13	302.252	704.841	743.402	566.164	741.776	1492.76	306.156	1310.27	471.567	1507.36	614.273	1205.81	684.294	661.766
	741.725	640.785	735.5	355.435	1082.67	297.889	763.909	601.636	1105.9	558.774	796.487	320.333	751.253	376.857	1091.5	852.5	941.249	779.036	1054.71	152.536	1032.87	148.412	837.419	933.521	697.085	824.889	1105.29	286.484	921.043	299.557	1018.68	850.386	862.611	462.333	856.5	312.362	690.873	723.127	552.871	727.366	1496.15	331.936	1305.91	402.617	1507.36	614.273	1205.81	684.294	664.842
	725.448	655.697	722.627	356.985	1083.38	301.385	745.063	748.949	1105.9	558.774	825.891	352.845	756.137	425.648	1091	847.667	941.433	779.845	1054.71	152.536	1083.81	192.622	930.615	907.517	691.736	908.631	1113.07	406.964	968.393	284.065	1020.23	848.13	862.611	462.333	856.298	335.25	692.622	690.958	540.539	709.573	1491.85	291.896	1291.71	361.074	1507.5	616	1205.81	684.294	663.261
	721.234	642.061	724.687	304.32	1083.38	301.385	733.121	833.374	1019.15	546.385	796.505	368.141	750.217	430.87	1091	847.667	952.74	783.191	1054.71	152.536	1080.66	151.374	971.494	872.569	683.318	786.229	1106.64	449.5	971.195	155.29	1021.01	846.303	857.595	242.298	857.566	336.828	694.255	676.723	545.183	743.415	1493.26	286.552	1223.36	293.828	1506.87	615.4	1205.81	684.294	668.324
	767.653	659.132	731.442	318.471	1088.38	331.375	725.115	789.115	1059.58	648.312	755.155	368.595	749.847	399.041	1087.63	860.118	955.847	794.607	1054.71	152.536	1069.21	160.853	1040.23	838.928	690.573	722.359	1105.37	418.748	1039.15	136.212	951.418	837.558	854.776	192.342	860.651	288.27	707.706	674.046	586.951	799.504	1509.14	350.028	1199.2	280.978	1506.06	611.136	1206.17	837.385	666.144
	831.415	704.541	737.025	299.967	1088.38	331.375	749.091	699.481	1010.79	598.176	743.127	373.473	750.26	411.553	1087.63	860.118	983.179	844.65	1058.45	388.1	1047.83	138.048	1057.25	848.746	686.682	837.928	1111.17	338.509	1041.47	292.126	934.728	835.149	844.487	193	850.069	207.328	747.811	668.991	605.644	808.692	1509.14	350.028	1199.2	280.978	1506.09	612.515	1206.17	837.385	663.039
	884.903	754.962	725.463	282.687	1081.4	346.8	743.731	568.654	1010.79	598.176	741.198	351.45	766.474	390.321	1087.63	860.118	981.139	886.422	1054.61	316.126	875.441	109.401	1057.58	808.74	698.81	902.701	1106.33	316.276	1013.55	387.861	922.703	841.444	855.864	177.642	855.722	173.778	766.458	674.865	608.904	833.641	1512.83	373.717	1199.2	280.978	1505.21	612.303	1206.17	837.385	660.097
	923.701	831.473	718.848	339.899	1087.5	467.5	759.305	713.695	1015.08	583.705	742.947	303.858	746.99	349.422	1087.63	860.118	968.707	893.629	1053.3	286.137	804.094	104.086	1054.26	748.858	697.587	820.047	1107.72	255.299	1035.59	454.774	924.377	836.906	863.5	207.5	862.656	166.812	763.505	706.486	614.623	820.331	1504.59	423.752	1194.67	274.667	1505.37	612.586	1206.17	837.385	663.146
	931.516	860.825	723.318	389.097	1088.36	326.357	727.312	803.188	1015.08	583.705	761.161	265.484	747.515	305.544	1087.63	860.118	954.832	905.624	1050.55	320.9	804.192	110.874	1062.45	657.682	700.637	797.778	1106.57	296	1006.9	373.388	917.195	827.16	863.5	207.5	863.681	200.812	768.965	742.788	631.157	809.9	1506.16	370.843	1194.67	274.667	1504.87	612.113	1206.17	837.385	675.276
	939.716	819.799	721.599	331.507	1082.86	314.286	753.338	654.701	1015.63	592.351	773.711	210.289	748.778	278.205	1087.63	860.118	950.48	911.842	1051.27	343.787	804.288	113.838	1048.87	641.177	693.064	813.502	1107.77	379.755	982.24	309.306	905.838	811.399	863	302.5	857.496	257.427	768.896	787.687	669.076	828.734	1495.14	327.94	1197.83	294.024	1504.31	610.697	1206.17	837.385	660.205
	883.521	749.66	720.009	255.188	1077.69	363.846	753.338	654.701	1020.44	557.74	762.987	202.785	750.573	242.402	1087.63	860.118	952.431	910.766	1045.05	330.593	803.464	120.287	1056.29	667.709	703.247	907.882	1108.44	433.549	1004.45	274.406	894.19	789.623	855.238	321.792	846.539	322.008	761.466	821.55	707.193	846.265	1487.51	336.556	1232.64	243.554	1503.43	609.566	1206.17	837.385	663.599
	836.156	739.884	734.607	253.861	1086.62	372.462	781.145	672.592	1059.14	572.643	748.77	207.135	750.142	213.881	1088.45	780.671	958.239	909.83	1044.31	317.405	803.603	126.927	1065.23	731.362	689.246	883.408	1108.49	443.642	1035.27	314.263	896.513	737.515	861.325	290.7	859.895	337.987	772.36	828.705	754.365	855.966	1485.56	371.594	1294.05	231.363	1503.03	610.705	1206.17	837.385	668.398
	811.425	739.789	728.917	214.88	1080	379.462	740.522	699.467	1022.31	559.167	761.208	233.849	748.136	167.091	1088.45	780.671	930.64	915.825	976.011	299.194	807.612	134.792	1055.47	830.781	686.458	758.116	1105.94	264.391	1017.16	291.471	885.175	630.035	863.5	307	860.179	310.239	803.197	809.937	803.772	810.994	1453.08	400.295	1291.45	254.864	1503.32	613.038	1206.21	804.397	663.771
	748.391	782.223	724.148	257.861	1080	379.462	737.344	788.86	930.519	551.747	768.667	252.461	749.485	153.294	1088.45	780.671	895.297	923.776	892.191	395.033	793.532	176.694	988.588	899.805	686.523	704.936	1095.67	207.863	1037.43	315.965	868.86	561.117	863.333	292	857.943	313.511	815.819	781.906	818.889	770	1429.24	420.44	1320.22	314.013	1502.9	612.602	1222.06	837.44	662.856
	733.361	786.708	719.623	306.307	1073.57	237.714	737.312	843.042	868.867	558.056	765.645	281.711	748.311	200.111	1091.87	653.467	840.731	926.537	909.948	475.142	782.165	213.028	1025.11	885.623	704.597	713.042	1112.62	303.448	1039.62	282.041	846.829	565.213	863.333	292	829.918	318.37	788.283	741.292	824.379	749.815	1401.95	429.496	1320.91	404.108	1502.68	613.162	1243.7	845.144	666.907
	720.942	758.741	725.306	323.855	1088.13	224	726.629	859.057	839.604	540.917	762.697	287.899	748.717	210.509	1091.87	653.467	784.683	897.083	1030.64	468.308	754.783	240.255	1033.69	895.297	692.879	787.54	1108.8	441.052	1027.05	154.624	839.909	584.932	861.925	254.875	848.323	373.039	758.891	701.931	844.736	737.145	1345.94	360.777	1301.73	449.044	1499.21	611.897	1289.7	861.51	664.867
	723.543	737.959	786.925	290.387	1083.12	188.56	726.629	859.057	819.472	562.111	782.278	319.228	750.821	198.791	1091.62	856.559	768.311	854.744	1030.64	468.308	754.646	162.66	879.057	881.356	683.951	879.96	1098.88	400.582	952.39	170.997	842.779	593.949	861.925	254.875	844.874	369.6	736.458	666.188	839.55	744.374	1331.74	303.735	1276.75	460.214	1498.28	613.875	1333.09	871.516	668.484
	733.44	806.876	754.259	246.62	1082.61	259.833	725.077	751.231	810.014	559.225	789.918	360.546	749.11	235.551	1091.62	856.559	758.75	830.049	1030.64	468.308	813.922	144.218	771.833	877.693	703.954	880.152	1103.09	387.219	939.468	207.695	852.91	598.48	862.895	313.105	808.644	378.628	736.458	666.188	820.974	752.145	1335.71	253.692	1252.27	408.154	1495.4	613.267	1363.1	856.953	667
	736.127	803.884	724.307	220.479	1087	335.5	725.625	786	787.529	578.618	802	449	748.612	289.447	1091.62	856.559	749.064	824.8	1039.34	170.482	881.495	186.886	843.587	886.54	697.144	786.354	1106.96	419.928	999.812	260.012	831.545	608.142	862.895	313.105	767.865	434.48	780.812	666.634	800.83	766.138	1375.24	224.345	1226.87	329.406	1500.3	606.926	1411.32	803.791	663.418
	723.287	764.632	735.471	237.586	1087	335.5	727.2	752.141	768.428	581.159	802	449	772.167	321.714	1091.62	856.559	784.56	836.32	1052.75	140.036	939.216	205.18	890.803	876.173	694.541	709.296	1104.99	434.27	1014.02	261.775	809.275	583.536	862.895	313.105	767.865	434.48	794.198	695.922	785.042	801.992	1385.84	188.101	1201.97	290.208	1500.33	613.25	1415.89	744.123	681.243
	732.021	751.243	720.139	211.508	1072	391.5	729.713	722.234	827.381	680.495	739.269	447.872	769.205	354.692	1091.62	856.559	786.182	822.321	1058	193.412	965.564	229.332	991.906	893.112	694.451	796.247	1105.98	422.416	1046	320.981	840.53	554.079	855.878	264.908	858.095	410.962	785.262	726.582	756.905	823.642	1424.93	167.488	1198.13	282.667	1501.31	612.25	1325.97	677.355	660.028
	725.484	756.996	717.726	271.315	1080.12	365.125	727.75	820.842	818.843	704.309	739.727	403.295	764.995	362.78	1091.62	856.559	789.894	840.73	1059.36	257.357	973.996	152.908	1017	902.457	688.952	738.138	1104.05	313.18	999.846	353.226	940.114	552.562	855.878	264.908	864.317	299.622	773.544	764.816	732.5	837.158	1481.06	208.064	1198.13	282.667	1501.31	612.25	1239.34	666.812	658.956
	777.616	764.622	720.754	329.731	1076.09	325.273	746.505	667.934	818.873	763.05	740.742	369.227	748.958	398.378	1091.62	856.559	783.543	856.488	1059.36	257.357	982.346	133.053	1045.23	899.562	686.022	626.514	1103.67	212.726	1033.94	370.381	962.359	558.226	855.878	264.908	861.321	229.628	791.618	795.993	725.873	839.728	1491.38	253.61	1198.13	282.667	1489.67	613.333	1239.34	666.812	667.956
	784.893	718.093	720.373	363.07	1086.75	392.25	730.731	641.019	811.893	789.78	751.039	411.487	749.819	411.096	1091.62	856.559	781.517	870.755	1057.48	457.92	1043.13	161.064	962.845	886.761	690.508	703.992	1109.43	313.518	1029.77	274.953	988.167	559.376	855.878	264.908	858.568	220.379	828.248	799.946	716.275	823.015	1486.46	307.08	1193.95	422.683	1489.86	617.429	1239.34	666.812	666.527
	770.407	725.338	713.12	390.025	1086.5	361	725.643	777.214	816.103	785.037	744.888	392.719	761.461	366.643	1090.8	843.45	805.372	866.866	1055.88	410.569	1070.61	208.614	840.211	892.771	695.777	798.359	1098.6	378.467	982.977	169.528	1078.99	633.228	863.333	238.333	852.779	246.965	835.175	772.968	696.659	848.514	1488.83	339.556	1219.56	466.154	1482.11	614	1239.34	666.812	665.218
	756.803	762.191	722.119	402.335	1086.5	361	745	887.346	794.737	680.362	744.691	325.515	776.75	290.356	1090.8	843.45	832.427	824.909	1052.6	419.086	1086.85	203.457	753.415	878.384	696.593	899.834	1107.1	276.452	1014.99	173.954	1102.1	641.691	863.333	238.333	852.267	269.883	853.821	756.137	699.105	835.921	1493.69	335.879	1207.44	472.774	1473.43	617.714	1239.34	666.812	664.995
	758.127	785.697	720.34	427.234	1086.5	361	760.744	699.646	810.21	603.318	748.394	299.415	791.121	207.418	1090.8	843.45	837.244	784.62	1056.94	359.8	1076.36	140.921	782.908	892.041	690.67	790.71	1108.72	296.495	1040.27	221.855	1109.31	645.683	862.167	314.278	860.19	284.21	861.778	744.931	692.562	818.675	1491.62	314.28	1208.55	440.739	1470.2	617.4	1239.34	666.812	666.782
	757.895	818.03	720.34	427.234	1065.76	193.88	762.775	839.688	791.686	563.118	745.106	233.149	767.441	192	1090.8	843.45	842.328	749.549	1059.59	188.13	1081.13	140.687	810.331	891.699	705.968	722.775	1108.72	296.495	1040.27	221.855	1111.55	645.193	862.167	314.278	845.421	372.079	842.46	740.218	663.029	844.234	1494.83	297.987	1215.85	384.574	1469.2	617.886	1239.34	666.812	665.417
	755.059	840.781	722.076	444.288	1071	207	727.46	870.851	791.686	563.118	783.971	196.147	744.391	238.348	1090.8	843.45	842.759	709.18	1040.19	201.79	1084.4	220.11	785.481	883.133	693.68	744.64	1096.64	462.337	1033.46	366.828	1096.13	644.719	862.167	314.278	844.485	403.412	819.297	713.281	653.822	827.572	1491.53	330.11	1197.93	340.534	1467.15	620.026	1239.34	666.812	659.976
	762.099	849.472	723.069	377.604	1043.48	231.069	727.415	796.246	791.686	563.118	834.327	192.654	744.391	238.348	1090.8	843.45	841.681	661.414	1058.42	295.825	1089.45	201	832.765	887.204	701.048	815.747	1106.1	424.306	1038.25	291.773	1112.29	647.527	861.969	277.562	859.239	370.141	820.876	697.085	608.45	777.879	1507.14	371.329	1202.83	330.503	1463.16	625.8	1239.34	666.812	661.372
	772.49	855.856	764.333	321.447	1056.1	301.4	727.415	796.246	791.686	563.118	839.192	209.974	750.95	419.175	1090.8	843.45	839.803	606.195	1059.55	436.3	1087.41	135.789	760.008	892.725	687.749	759.608	1108.05	337.612	986.118	229.096	1112.84	653.349	861.969	277.562	853.467	368.879	812.672	683.269	578.701	733.794	1512.45	365.324	1216.77	353.017	1462.25	632.969	1239.34	666.812	675.816
	792.838	875.657	781.918	311.574	1049.04	360.067	737.125	609.75	813.6	537.2	839.368	240.958	753.503	404.572	1089.41	607.347	839.005	572.608	1052.05	446.461	1086.27	221.018	790.16	896.395	679.747	635.702	1105.02	358.66	1033.27	216.427	1120.27	628.732	863.5	227	835.442	376.748	771.606	654.901	551.81	701.83	1512.45	365.324	1232.07	376.299	1461.57	634.592	1239.34	666.812	668.953
	799.594	887.217	742.236	317.709	1068.77	370.385	725.294	675.412	819.077	582.192	854.774	265.151	752.578	380.395	1092.7	637.3	838.811	566.568	1055.93	442.082	1083.25	244.22	861.901	874.067	706.815	577.778	1105.02	358.66	1043.35	290.752	1086.04	570.873	863.5	227	858.523	370.853	770	604.5	545.077	706.244	1512.45	365.324	1228.25	416.056	1459.82	638.196	1209.37	846.174	671.274
	800.277	903.255	745.774	268.094	1068.77	370.385	734.247	608.551	866.303	568.424	869.31	304.536	747.408	367.245	1092.7	637.3	837.165	570.076	1059.22	441.556	1089.91	156.379	950.391	875.142	690.217	605.083	1105.16	420.908	1039.1	345.021	1063.87	555.964	863.5	335	818.511	381.578	770	604.5	541.222	728.033	1512.45	365.324	1227.98	433.974	1459.95	639.884	1218.1	842.243	669.381
	781.368	900.027	737.719	220.991	1084.2	356.9	734.247	608.551	866.303	568.424	853.474	421.974	748.019	226.83	1092.7	637.3	839.195	572.741	1058.65	329.962	1087.99	153.627	989.853	871.913	685.544	705.539	1107.38	290.206	1044.43	412.212	1037.11	574.677	863.5	335	791.25	457.188	840.31	615.759	575.941	762.99	1512.41	352.378	1226.83	435.585	1459.84	639.429	1228.67	840.749	664.814
	760.986	893.636	740.138	315	1084.94	383.722	734.247	608.551	824.2	599.141	843.778	488.556	753.01	264.461	1092.7	637.3	814.281	555.228	1053.15	276.535	1066.38	148.661	994.041	873.284	693.956	769.952	1104.54	162.882	1042.49	345.846	999.525	590.831	863.5	335	860.566	424.108	845.735	641.518	604.874	791.036	1510.06	339.3	1241.28	468.131	1457.98	646.105	1267.63	798.888	663.315
	733.859	833.628	738.882	453.161	1084.94	383.722	724.872	737.897	825.157	624.352	762.495	407.091	762.362	293.651	1092.7	637.3	763.616	565.395	1054.04	237.707	1083.82	179.551	1052.86	898.039	688.133	873.396	1108.69	240.5	1006.12	247.155	1002.21	656.119	863.818	360.455	863.2	366.467	836.213	672.846	628.718	818.028	1509.91	378.142	1286.83	426.543	1456.84	650.219	1296.49	824.502	658.027
	715.349	766.356	724.738	415.91	1088.05	426.263	738.072	838.794	833.235	585.099	743.425	372.559	748.911	314.767	1092.7	637.3	761.595	558.553	1054.89	176.206	1087.69	230.698	1050.83	871.21	699.155	888.916	1108.69	240.5	1002.09	154.072	1045.23	690.543	863.516	313.968	864.386	322.982	849.331	705.725	640.272	829.493	1513.15	383.111	1298.41	469.502	1460.61	654.073	1279.99	810.698	659.988
	722.927	726.12	723.602	377.652	1088.67	311.667	725.269	822.154	833.235	585.099	763.865	415.406	776	273.657	1092.7	637.3	739.013	547	970.216	154.843	1087.02	181.621	944.655	870.93	701.412	840.237	1105.24	451.376	1039.9	213.422	1053.35	704.922	863.516	313.968	853.031	153.602	863.385	727.846	634.54	832.853	1505.55	364.066	1310.31	430.573	1461.06	647.023	1233.83	781.244	665.238
	738.939	707.059	724.37	314.807	1083.41	247.353	755.886	826.608	933.921	536.526	792.318	456	783.732	156.362	1092.7	637.3	727.373	548.673	840.199	150.623	1079.1	129.356	850.759	898.598	693.961	886.566	1101.69	387.083	1044.48	162.979	1067.08	717.133	863.053	299.579	847.856	188.144	846.569	749.292	587.856	781.424	1505.31	348.483	1370.32	396.099	1461.49	648.529	1223.52	831.007	665.374
	775.516	714.013	723.638	301.803	1052.94	192.43	728.028	857.93	959.433	557.386	787.15	443.35	753.846	115.769	1092.7	637.3	727.065	548.891	780.664	158.184	1073.14	176.689	951.707	889.183	688.751	781.125	1103.7	408.801	953.851	149.354	1096.24	712.332	863	322.125	859.929	203.367	835.034	740.644	546.488	730.238	1504.28	361.039	1424.77	353.284	1473.63	644.026	1232.89	859.226	664.818
	729.79	747.637	741.982	285.927	1076.5	193.893	725	741	1021.91	588.163	755.478	381.196	750.248	180.876	1092.7	637.3	727.527	561.616	754.752	195.277	1091.35	235.053	1050.17	901.54	688.997	710.667	1106.67	447	893.691	176.521	1113.78	694.15	863	325.111	844.328	217.198	855.94	717.211	565.473	727.387	1494.86	377.212	1462.37	331.048	1496.61	648.311	1202.71	780.389	668.809
	735.677	733.447	721.441	343.522	1060.11	313.304	729.113	596.437	1094.3	621.172	745.039	362.67	753.583	199.496	1092.7	637.3	744.317	579.739	762.849	137.599	1094.03	362.967	985.57	873.535	711.83	704.525	1109.19	273.168	804.284	145.887	1113.9	693.788	864.405	387.757	858.206	232.186	839.549	700.169	552.24	746.13	1498.9	386.276	1468.32	315.765	1503.89	646.425	1195.4	735.1	728.346
	718.915	666.11	718.686	410.02	1066.5	430.143	729.113	596.437	1109.39	654.145	746.593	361.956	761.52	206.323	1090.91	854.97	757.49	620.368	789.281	119.533	1080.09	459.777	840.301	870.082	683.998	762.447	1105.43	171.713	699.712	193.965	1114.61	712.442	835.792	447.946	843.973	293.182	830.705	680.726	595.292	794.538	1496.41	380.833	1452.96	366.142	1506.08	630.615	1200.14	740.991	686.305
	727.233	717.378	762.798	401.544	1078.24	364.286	724.333	713.833	1084.88	635.4	749.329	421.122	772.221	134.717	1090.91	854.97	766.399	682.18	883.28	121.671	1092.62	398.6	748.208	899.88	691.33	907.863	1106.4	220.895	724.72	252.757	1114.85	740	812.288	481.384	827.927	335.72	861.786	680.411	617.308	808.769	1490.05	374.316	1447.53	395.514	1506.08	630.615	1200.14	740.991	667.866
	717.933	749.306	759.349	327.73	1087.29	298.357	724.044	840.588	1108.41	603.912	777.743	359.986	753.209	156.966	1090.91	854.97	777.909	700.332	965.812	144.42	1093.34	344.105	768.358	929.697	700.57	893.858	1108.8	256.562	693.654	324.452	1104.23	747.312	811.235	481.603	826.129	327.932	842.138	700.237	620.182	816.489	1484.14	368.486	1465.14	379.952	1506.08	630.615	1196.69	716.897	672.944
	778.058	835.171	735.866	264.415	1077.36	297.909	727.742	795.97	1112.97	664.548	764.833	293.944	767.053	192.681	1090.91	854.97	795.265	707.036	1042.96	149.308	1093.17	309.424	814.675	937.675	708.134	859.284	1108.8	256.562	704.277	343.991	1104.55	752.095	862.537	437.073	834.29	317	858.634	713.851	621.34	816.238	1476.08	363.922	1465.14	379.952	1506.08	630.615	1196.69	716.897	664.928
	793.666	868.748	732.533	257.985	1079.54	244.615	748.574	729.723	1087.81	625.047	754.271	265.271	756.914	225.681	1089.83	641.321	806.393	717.176	1028.66	136.338	1090.5	231.127	906.493	933.271	727.549	825.103	1108.8	256.562	685.322	355.182	1111.3	762.108	863.643	401.071	839.905	287.524	860.181	742.295	644.114	850.664	1483.46	338.568	1468.71	283.17	1506.08	630.615	1196.69	716.897	663.608
	792.705	866.016	749.692	245.045	1084.87	346.323	737.207	635.81	1068.87	618.021	773.086	266.286	755.26	255.027	1090.57	688.036	810.786	725.466	1053.15	166.055	1087.34	157.146	953.211	918.817	694.405	793.72	1107.64	441.287	686.611	375.289	1117.67	786.497	863.643	401.071	852.786	386.308	853.473	788.5	645.291	831.702	1465.53	306.756	1463.05	298.099	1506.08	630.615	1196.69	716.897	665.399
	792.579	911.983	722.123	317.731	1083.33	427.167	737.207	635.81	1109.01	579.743	805.95	226.7	751.575	283.473	1090.57	688.036	811.998	731.757	1059.5	208	1084.57	175.354	963.438	896.825	696.437	774.302	1111.45	399.358	677.003	416.746	1120.17	804.429	862.087	344.522	854.932	376.417	856.561	812.486	642.212	829.418	1457.51	304.583	1398.29	251.32	1506.08	630.615	1196.69	716.897	675.963
	787.758	926.757	724.371	300.052	1047.78	305.297	733.289	709.313	1111.47	631.912	787.333	182.333	749.138	331.195	1090.57	688.036	814.83	775.875	1059.69	218.771	1082	218.706	1011.54	867.166	698.74	659.159	1108.16	190.597	689.099	461.232	1120.17	804.429	852.842	314.011	859.535	348.479	853.541	814.534	635.279	856.743	1470.42	315.376	1383.88	241.263	1506.08	630.615	1196.23	656.953	665.601
	763.61	922.4	742.314	292.161	1046.25	214.41	723.976	649.561	1109.24	647.872	757.018	230.364	750.782	376.036	1090.57	688.036	815.133	800.933	1013.93	146.788	1056.33	233.955	1053.46	856.783	693.038	617.485	1104.23	205.624	689.799	416.679	1119.09	825.886	852.842	314.011	846.902	280.935	847.272	819.286	644.438	830.288	1509.61	354.254	1398.53	231.162	1506.08	630.615	1196.05	654.211	664.782
	728.452	878.623	719.839	298.742	1038.4	222.62	726.245	595.163	1114.05	566.5	750.634	253.548	748.735	403.745	1091.44	881.667	815.164	822.876	844.726	149.917	1071.51	176.302	1056.69	808.363	691.12	758.98	1105.05	255.941	681.374	286.915	1088.12	858.605	863	298.273	852.162	287.291	853.366	819.276	607.627	790.465	1510.49	386.366	1410.11	213.309	1506.08	630.615	1195.88	650.12	665.949
	723.655	821.797	722.75	326.116	1066.47	262.6	768.308	679.346	1107.05	589.987	751.571	240.063	752.775	443.809	1091.44	881.667	815.613	840.735	766.341	176.821	1083.02	174.478	1055.41	806.475	704.522	812.181	1107.3	320.597	688.156	242.664	1061.22	886.051	863.2	281.2	850.609	270.125	854.344	808.742	573.369	742.378	1508.51	406.603	1383.22	167.377	1506.08	630.615	1196.16	631.776	668.376
	751.58	855.997	784.513	391.231	1067	274.5	753.739	801.13	1112.33	654.184	754.633	168.117	753.906	456.906	1091.44	881.667	823.86	867.125	724.987	200.622	1060.75	240.6	1059.06	831.159	689.628	744.61	1094.89	339.725	693.743	228.169	1014.82	911.312	857.71	318.188	858.767	242.895	819.433	779.575	561.848	723.87	1493.65	452.372	1342.6	191.25	1506.08	630.615	1251.77	562.429	663.443
	729.158	861.809	756.475	463.394	1078.55	239.636	733.581	809.752	1113.42	696.583	792.643	158.643	754.107	417.907	1091.44	881.667	827.742	903.406	732.706	206.426	1073.62	289.69	1058.83	840.47	690.85	693.985	1110.6	291.293	680.676	266.174	983.421	909.069	835.438	398.819	855.192	210.981	770.227	758.784	540.525	703.6	1467.14	473.698	1322.08	220.945	1506.08	630.615	1284	618.193	671.994
	723.788	812.84	720.074	400.622	1081.18	251.5	734.413	720.404	1108.47	632.959	858.478	203.587	754.922	362.123	1091.44	881.667	831.301	912.006	722.532	209.924	1079.21	333.122	1059.55	843.277	699.47	785.115	1102.5	269.596	687.3	392.336	952.671	793.649	854.882	442.798	858.716	275.824	738.962	820.924	539.92	736.391	1406.49	409.98	1347.47	219.677	1506.08	630.615	1294.14	630.149	664.27
	716.801	725.657	723.659	308.311	1081.18	251.5	728.223	619.058	1109.79	591.632	934.623	232.475	747.519	322.585	1091.44	881.667	745.247	894.627	727.458	219.981	1084.71	361.305	1033.57	825.661	695.939	864.424	1100.56	226.788	715.931	458.338	949.619	793.037	860.538	420.712	863.4	345.909	757.787	848.408	541.72	755.06	1387.64	378.232	1326.59	160.633	1506.08	630.615	1300.29	637.893	664.481
	736.208	675.578	746.961	231.961	1002.01	351.795	809.562	643.326	1106.98	618.481	973.881	273.262	746.619	306	1091.44	881.667	733.229	847.452	724.115	206.322	1092.68	379.242	955.885	863.208	679.15	772.187	1106.07	278.914	715.931	458.338	950.674	782.591	853.495	376.172	854.877	355.561	772.463	884.935	570.9	801.2	1368.26	344.673	1337.34	167.535	1506.08	630.615	1297.86	631.984	662.844
	737.995	656.879	746.961	231.961	1051.86	461.2	756.515	781.573	1113.5	693.5	1015.61	298.299	746.619	306	1091.44	881.667	729.973	798.63	731.558	188.211	1095.36	401.091	877.733	895.782	683.443	665.981	1106.54	324.266	702.09	452.46	910.334	765.396	862.25	348.958	812.631	427.621	766.02	844.946	603.347	808.589	1369.04	268.486	1308.66	159.824	1506.08	630.615	1289.45	634.177	661.156
	736.514	653.917	742.328	220.493	1075.64	349.214	745.556	764.864	1109.93	677.802	1078	323.5	746.619	306	1091.63	749.629	738.779	724.777	730.304	215.439	1094.77	455.088	803.016	908.163	693.655	683.945	1104.97	408.006	699.714	391.695	847.532	762.361	851.329	299.486	831.408	462.141	795.134	845.685	642.171	847.614	1369.05	225.12	1233.5	168.256	1506.08	630.615	1291.04	640.089	670.399
	763.054	694.617	742.508	295.636	1083.25	265.167	760.478	621.449	1112.34	616.123	1078	323.5	746.619	306	1091.63	749.629	753.014	735.713	729.25	259.423	1080.99	459.976	721.934	900.99	689.864	830.175	1101.46	429.654	702.51	320.039	838.393	769.218	835.908	244	859.161	433.264	821.847	822.809	687.433	851.094	1388.66	200.016	1205.58	154.198	1506.08	630.615	1289.41	642.428	664.642
	750.783	716.179	770.238	410.951	1069.68	405.293	745.791	745.821	1111.83	595.469	1078	323.5	749.551	404.984	1091.63	749.629	785.905	739.682	722.023	292.35	1086.76	404.13	716.635	874.05	691.928	896.511	1106.43	368.746	695.243	249.899	833.454	775.351	861.596	231.442	862.035	360.246	840.768	789.297	738.255	855.515	1424.66	206.399	1212.28	166.68	1506.08	630.615	1277.79	666.268	664.912
	718.675	716.438	725.314	438.465	1086	430.1	745.791	745.821	1112.35	684.846	1078	323.5	763.042	365.904	1091.63	749.629	781.944	721.761	721.133	350.44	1082.41	346.103	728.473	906.669	688.783	760.801	1109.43	277.426	698.006	302.61	828.607	779.46	861.596	231.442	863.263	306.719	850.275	761.843	794.989	817.898	1451.23	224.958	1210.4	164.226	1506.08	630.615	1241.44	750.263	668.112
	717.7	697.83	743.127	299.722	1071	298	735.26	695.521	1113.69	660.943	1052.27	243.273	782.427	371.043	1091.63	749.629	769.573	718.526	722.502	285.997	1084.38	294.902	722.647	881.81	697.628	681.992	1106.4	171.327	691.205	304.951	833.376	778.909	863.75	204.125	861.742	348.774	835.822	747.093	825.201	805.899	1454.34	234.793	1194.87	205.6	1506.08	630.615	1199.58	758.488	663.118
	735.985	652.612	736.74	211.844	1086.08	279.731	725	873.074	1111.85	597.091	1049.7	252.439	761.986	418.473	1083.59	764.219	743.667	725.032	740.287	178.967	1085.81	233.914	734.743	889.48	689.297	578.495	1106.57	220.621	693.224	194.667	832.34	779.696	863.75	204.125	816.482	411.357	843.677	732.386	839.66	783.371	1446.71	254.69	1196.42	240.731	1506.08	630.615	1199.58	758.488	659.283
	746.714	612.412	728.521	255.771	1084.91	209.273	729.797	754.034	1105.37	589.065	1045.01	243.927	750.3	408	1088.94	787.5	771.33	744.077	734.117	163.232	1076.51	225.614	805.729	922.753	697.998	614.644	1105.9	288.601	699.852	191.399	825.106	782.012	863.75	204.125	811.146	416.683	837.131	727.062	851	766.167	1475.44	276.706	1198.21	243.079	1506.08	630.615	1193.61	787.266	664.368
	729.64	582.722	755.02	231.51	1082.67	179.725	735.695	862.524	1113.11	648.457	1008.1	187.549	751.115	414.01	1088.94	787.5	774.398	752.565	730.956	191.63	1086.87	259.403	835.131	935.246	692.435	688.206	1110.52	345.819	714.399	287.482	819.936	777.729	863.75	204.125	800.606	416.455	834.044	738	840.272	755.538	1475.21	280.804	1197.04	248.111	1506.08	630.615	1194.09	790.114	690.303
	758.23	615.467	718.482	214.744	1070.97	203.515	739	840.411	1111.12	641.4	1008.1	187.549	747.863	436.11	1088.94	787.5	744.948	732.873	727.248	232.867	1087.73	320.643	726.99	907.892	697.841	779.753	1094.81	381.211	726.202	407.811	813.785	774.758	863.75	204.125	787.684	441.594	844.434	753.119	821.846	789.069	1483.05	287.614	1195.48	271.138	1506.08	630.615	1208.66	838.424	684.905
	747.549	664.745	753.175	161.688	1085.76	193.574	739	840.411	1111.14	585.086	1008.1	187.549	749.404	423.494	1088.53	723.429	747.381	737.873	726.465	265.694	1065.82	266.789	716	901.287	723.601	760.497	1108.43	303.853	726.202	407.811	810.098	774.147	856.704	349.722	735.365	394.173	840.286	767.121	800.175	834.916	1484.03	302.391	1195.48	271.138	1506.08	630.615	1210.95	859.948	679.798
	759.463	701.591	743.556	138.333	1087.71	232.133	749.545	823.739	1110.27	631.455	978.808	184.425	749.788	346.576	1088.53	723.429	732.059	744.26	724.545	174.934	1087.78	204.833	720.751	923.525	697.16	748.964	1105.24	223.734	810.234	381.114	807.711	773.008	822.298	415.975	711.566	365.578	818.162	780.873	785.367	852.392	1491.04	317.824	1199.47	296.247	1506.08	630.615	1268.18	867.738	669.771
	737.07	723.69	732.532	170.281	1086.03	338.171	787.446	666.919	1110.27	631.455	924.367	215.05	746.944	300.056	1088.53	723.429	771.356	696.556	757.103	162.255	1086.42	189.053	750.689	881.17	699.67	687.641	1106.37	224.624	799.468	251.761	797.618	771.739	823.444	464.975	735.084	383.369	788.529	809.678	770.691	840.806	1481.8	344.497	1199.4	229.84	1506.08	630.615	1309.19	844.895	664.502
	718.727	745.047	733.567	230.515	1080	346.5	798	576.5	1112.65	567.05	849.541	212.279	748.871	199.471	1088.53	723.429	792.51	661.669	825.162	173.06	1068.65	167.305	845.212	886.024	751.891	712.989	1105.63	277.291	759.449	135.676	794.816	770.89	852.343	483.873	763.891	368.453	768.652	827.514	738.834	833.238	1466.79	368.546	1200.46	192.465	1506.08	630.615	1354.48	825.985	666.196
	718.164	787.783	728.508	214.629	1050.59	257.345	723.081	628.324	1110.32	640.351	824.872	215.821	749.073	136.268	1092	763.35	817.11	653.607	957.302	144.391	1088.46	256.84	729.424	892.097	752.134	734.851	1106.46	335.247	696.74	191.13	793.638	771.304	864.675	425.65	755.089	289.846	822.486	804.127	710.071	822.234	1423.96	372.292	1205.53	169.562	1507.4	621.4	1395.26	814.137	666.709
	743.607	813.99	727.161	236.008	1042.33	184.221	744.694	768.643	1113.17	622.886	783.178	194.044	758.117	135.092	1088.5	753.109	826.643	618.025	1055.49	151.901	1071.21	302.127	801.704	885.486	773.628	762.714	1093.64	349.82	732.255	169.818	792.358	770.763	861.385	334.262	699.978	291.688	841.84	792.973	683.819	817.444	1407.72	409.342	1201.05	159.132	1507.4	621.4	1401.56	654.279	700.509
	784.484	861.359	770.255	356.373	986.631	146.738	739.561	640.805	1111.8	573.875	773.788	212.135	750.302	187.147	1088.5	753.109	843.333	571.908	1054.12	216.855	1093.53	194.4	729.157	891.594	782.824	864.039	1094.2	293.025	696.289	182.014	795.484	765.492	861.385	334.262	667.2	312.821	860.178	773.594	650.786	814.143	1405.9	463.315	1202.59	180.592	1507	862	1404.79	653	689.289
	784.828	876.448	727.441	445.802	912.53	152.243	739.561	640.805	1107	547.867	766.4	290.3	748.59	227.8	1090.36	836.224	891.664	558.89	1059.12	167.781	1080.68	147.387	717.474	844.154	800.843	918.137	1099.13	362.798	708.695	261.293	787.922	753.402	861.385	334.262	609.654	368.985	852.595	763.162	623.285	791.277	1394.1	481.263	1194.46	217.583	1507.45	617.387	1408.16	652.227	667.971
	787.377	880.133	744.514	349.129	783.606	179.167	724.312	620.5	1107	547.867	752.317	341.111	778.72	200.37	1090.36	836.224	997.234	558.735	959.267	156.967	1084.7	160.871	707.415	903.441	684.28	865.301	1102.57	410.954	690.561	320.034	783.036	730.597	859.76	264.84	581.462	398.667	855.471	741.622	604.944	774.071	1409.89	488.26	1194.46	217.583	1506.57	620.381	1405.84	657.941	667.693
	776.581	864.33	746.879	237.85	738.603	216.887	724.921	699.263	1104.32	619.831	760.104	328.851	768.841	166.305	1090.36	836.224	1063.97	614.261	804.33	135.676	1045.59	154.489	740.472	905	684.738	740.397	1088.16	394.776	682.657	273.899	787.517	724.413	855.378	323.865	547.923	426.846	862.592	714.571	585.733	760.337	1443.55	489.989	1194.46	217.583	1506.65	618.194	1402.14	642.258	662.973
	791.043	842.88	744.447	209.634	709.679	296.92	724.718	753.606	1110.76	645.8	772.845	322.507	768.841	166.305	1077.63	724.074	1060.66	645.384	741.629	132.656	1064.28	148.937	779.431	877.612	688.062	728.329	1108.18	353.954	690.277	166.059	792.902	737.362	850.767	398.8	567.2	461.414	852.286	712.625	568.354	723.788	1475.72	492.223	1219.98	357.857	1506.04	616.479	1450.38	571.909	665.832
	818.386	795.9	732.038	197.603	708.258	384.933	724.25	818.375	1106.79	669.429	785.175	349.263	755.889	139.659	1023.43	745.213	1050.81	657.342	749.401	148.154	972.358	132.431	863.407	898.455	686.761	830.93	1101.68	270.327	703.53	185.16	792.241	752.809	859.771	405	657.622	457.5	861.15	701.083	539.923	688.923	1490.72	444.138	1247.24	410.577	1506.02	612.547	1450.38	571.909	662.082
	842.976	736.51	723.56	188.16	710.397	433.679	725.283	838.913	1072.04	643.34	749.75	383.167	750.527	177.812	1081.29	821.336	1062	665.237	842.013	167.643	884.863	147.474	747.402	934.498	694.397	893.31	1106.86	355.098	700.175	262.709	795.869	781.673	861.486	391.865	697.268	451.235	860.242	685.22	542.989	710.632	1482.7	425.811	1256.28	422.734	1505.16	606.509	1450.38	571.909	666.304
	849.828	706.277	766.994	200.95	716.526	242.849	733.681	665.755	1072.04	643.34	743.277	336.692	748.62	224.269	1081.29	821.336	1063.14	665.431	965.275	221.54	867.132	156.033	709.676	931.94	683.354	765.711	1106.51	260.73	697.289	327.503	791.392	788.267	861.486	391.865	756.629	428.457	858.87	695.27	574.825	757.798	1488.68	382.1	1247.88	353.461	1501.42	610.015	1450.38	571.909	667.095
	831.856	672.537	718.211	208.837	773.8	146.5	733.681	665.755	1072.04	643.34	785.6	294	748.876	280.761	1081.29	821.336	1066.26	650	1000.66	148.022	848.423	132.562	722.703	834.751	678.536	661.772	1093.82	262.525	690.948	300.531	783.439	811.439	832.443	331.139	855.857	375.689	864.091	723.758	611.948	773.522	1505.88	364.191	1239.92	317.08	1500.66	613.571	1450.38	571.909	665.756
	819.943	712.582	713.293	274.5	749.09	162.84	737.494	663.955	1020.29	670.35	826.818	246.182	748.9	327.688	1081.29	821.336	1062.89	635.903	1055.13	178.317	890.014	144.873	716.532	865.119	679.17	595.489	1108.15	314.655	708.219	207.026	785.165	816.039	785.987	256.544	856.273	373.027	864.833	752.625	642.427	794.507	1498.26	338.115	1240.6	317.361	1499.87	613	1450.38	571.909	665.906
	816.218	750.765	719.496	327.052	720.352	300.4	737.494	663.955	1062.92	573.838	826.818	246.182	748.9	327.688	1081.29	821.336	1062.64	619.908	1057.47	256	984.936	144.038	715.143	910.52	684.885	635.333	1109.02	373.548	717.277	166.878	804.206	830.159	765.842	221.825	849.584	391.805	864.049	784.148	659.982	811.855	1503.49	303.897	1233.69	348.802	1499.28	615.66	1477.64	683.84	658.378
	832.133	771.5	729.597	370.237	719.186	340.744	749.443	696.034	1062.92	573.838	826.818	246.182	745.646	197.542	1081.29	821.336	1062.33	608.644	1057.47	256	1085.55	169.595	721.094	889.372	681.746	691.112	1109.33	413.116	694.645	191.415	885.101	870.334	767.232	203.623	825.385	440.675	850.447	792.78	646.225	839.075	1494.24	240.796	1199.09	320.103	1499.36	615.295	1472.96	773.358	663.556
	842.679	747.536	749.243	368.456	729.127	396.854	731.85	778.5	1062.92	573.838	800.806	181.333	749.618	207.645	1081.29	821.336	1050.77	604.563	975.213	146.935	1088.22	208.372	706.179	931.308	683.075	823.743	1100.91	423.595	697.139	317.711	918.139	806.122	756.644	176.593	825.958	440.077	856.732	803.065	620.325	847.403	1484.87	228.405	1194.28	260.419	1502.52	613.5	1476.39	786.427	679.725
	840.568	732.081	766.583	426.243	742.955	348.955	731.85	778.5	1062.92	573.838	799.02	162.592	749.022	241.989	1082.03	836.347	1043.67	570.456	795.106	148.756	1043.39	146.261	721.973	820.48	680.637	873.673	1097.17	440.983	687.551	254.265	920.059	760.524	806.293	183.89	860.155	388.774	862.83	816.553	605.407	843.407	1453.94	239.672	1215.04	216.291	1502.14	604.034	1439.53	856.219	665.432
	839.613	715.7	766.583	426.243	730.388	321.372	731.85	778.5	1029	548.016	785.382	197.364	748.763	261.368	1082.03	836.347	1029.04	575.839	751.83	183.199	985.657	152.853	711.744	880.242	688.426	853.066	1105.06	346.087	687.492	151.196	911.144	733.735	853.936	227.936	853.342	328.142	845.487	814.48	592.052	796.837	1453.26	191.089	1237.34	170.357	1505.25	595.944	1449.95	813.8	666.766
	838.179	695.563	719.691	431.074	763.821	300.474	742.327	691.442	1046.03	609.774	785.382	197.364	748.763	261.368	1092.84	658.474	1019.45	571.807	741.675	234.69	948.576	121.057	713.85	863.473	683.191	777.507	1108.58	390.344	723.343	169.975	901.396	725.498	863.25	259.125	865.558	263.662	817.391	842.263	615.85	737.979	1459.82	195.409	1250.09	163.589	1505.82	589.455	1468.77	770.138	665.967
	838.497	663.859	725.08	359.584	769.371	174.536	734.757	577.162	1056.36	600.388	791	232	748.763	261.368	1092.84	658.474	1005.85	568.133	733.226	264.387	930.335	99.7569	727.496	883.232	680.168	877.766	1107.27	437.742	715.222	130.28	896.337	718.143	851.19	279.51	862.233	222.489	796.463	871.993	666.526	767.614	1432.23	176.636	1218.75	149.079	1505.82	589.455	1460.6	764.318	664.335
	843.99	679.217	802.623	435.83	746.189	180.915	734.757	577.162	1098.04	602.658	791	232	743.958	388.792	1088.75	769.82	987.142	569.703	728.255	273.161	874.009	108.06	728.865	891.404	698.193	883.186	1104.14	344.357	708.854	136.921	886.307	700.977	828.846	272.545	854.479	262.126	787.774	876.658	697.016	789.423	1381.56	167.703	1198.73	172.663	1505.82	589.455	1459.08	770.724	666.263
	829.472	687.693	802.623	435.83	742.476	170.796	747.686	749.116	1110.44	583.537	791	232	745.133	429.867	1088.75	769.82	926.087	555.49	779.113	300.909	787.951	141.405	704.815	926.907	680.551	828.539	1108.35	282.317	698.628	216.379	880.302	682.615	814.474	313.506	864.786	322.839	817.971	850.838	705.957	800.706	1331.5	187.562	1198.73	172.663	1505.82	589.455	1465.3	746.352	666.873
	836.803	676.112	721.786	422.635	805.53	145.855	737.222	778.818	1107.19	581.284	915.5	291.25	748.567	456.567	1088.19	829.302	870.189	651.785	723.522	267.01	753.214	176.614	709.207	842.744	686.965	737.135	1104.09	284.753	702.218	231.975	878.57	674.896	857.176	396.13	831.258	389.881	859.098	820.163	758.289	784.169	1317.56	201.632	1200	260.005	1505.82	589.455	1469.27	745.926	683.603
	889.813	700.576	722.643	364.493	953.321	144.94	726.717	857.348	1102.54	609.538	874.905	242.619	749.659	434.758	1088.19	829.302	864.506	631.17	726.739	178.154	762.934	195.971	722.698	903.634	710.408	742.509	1106.83	324.788	720.115	245.954	880.498	667.116	857.176	396.13	808.768	456.317	861.319	795.277	798.198	769.784	1265.98	233.225	1207.95	298.518	1505.82	589.455	1469.46	736.678	667.43
	828.381	697.354	728.75	348.202	1027.71	200.038	750.367	660.873	1111.56	631.14	870.265	255.147	749.883	376.065	1088.19	829.302	870.053	623.204	722.38	146.535	763.573	147.66	716.927	795.606	758.561	652.872	1107.84	375.703	691.821	294.088	882.06	663.628	861.61	435.61	813.523	452.432	862.333	775.806	814.856	773.673	1222.97	253.93	1210.08	341.352	1506.08	616.113	1457.51	766.918	666.064
	908.923	731.741	781.322	410.959	1047.5	212.865	747.303	754.584	1112.22	647.049	795.212	287.545	746.424	426.322	1088.19	829.302	867.975	619.247	788.234	149.063	756.199	142.283	702.041	914.365	742.047	564.391	1092.75	364.72	690.651	308.98	882.751	659.383	861.61	435.61	848.406	423.75	861.186	758.4	848.775	765.422	1203.58	275.952	1223.16	392.707	1505.39	615.333	1462.94	784.145	668.108
	1004.32	779.657	756.783	457.957	1082.32	220.045	741.495	855.226	1110.25	623.118	751.885	322.231	746.424	426.322	1088.19	829.302	937.515	591.586	897.009	139.171	846.047	142.66	721.889	897.954	742.979	589.096	1095.11	369.832	682.324	207.832	883.805	658.491	861.61	435.61	859.872	374.372	858.122	758.366	851.5	741.941	1205.21	282.095	1196.05	363.381	1505.2	615.798	1449.95	790.189	661.302
	1068.97	710.928	720.591	459.686	1064.5	343	730.21	882.41	1082.62	641.125	789.788	324.885	746.424	426.322	1088.19	829.302	962.551	562.759	861.112	138.289	959.883	140.804	745.247	894.713	767.662	642.318	1108.99	454.213	695.68	140.284	886.08	655.928	839.165	269.68	861.126	324.31	862.038	781.906	847.48	759.7	1222.93	334.715	1202.02	278.701	1505.15	614.621	1404.5	810.635	667.39
	1088.81	781.854	716.639	443.183	1064.13	438	744.615	818.145	1082.62	641.125	759.167	393.091	750.143	358.982	1088.19	829.302	982.112	559.57	770.531	147.012	1030.27	144.396	717.859	809.19	790.263	754.615	1109.7	327.784	765.089	155.753	888.934	652.643	828.921	215.184	858.922	308.245	860.378	800.659	832.423	790.291	1247.01	408.085	1196.47	216.622	1505.08	616.667	1386.85	860.457	671.924
	1039.19	750.516	708.73	353.651	1072.42	391.8	740.055	803.128	1028.84	674.944	774.703	400.203	754.379	312.177	1088.19	829.302	1039.31	547.991	753.173	125.861	931.696	138.492	715.232	698.049	805.132	791.576	1105.41	218.911	868.545	145.512	889.549	655.375	848.475	163.137	858.5	332.713	857.614	785.129	828.63	790.963	1246.8	460.55	1198.59	212.265	1504.43	614.802	1413.46	801.333	669.724
	1067	855.412	718.953	313	1083.5	313.875	726.025	774.625	1002.35	597.788	790.95	430.175	760.591	345.878	1088.19	829.302	1064.08	570.885	715.16	144.632	843.336	139.537	700.691	831.413	795.669	764.585	1105.01	236.731	980.836	143.72	891.856	664.227	861.833	211.833	858.282	338.727	835.805	763.812	812.17	788.879	1233.31	485.151	1235.32	160.432	1504.21	613.894	1412.92	792.354	664.033
	1086.7	898.458	725.786	344.516	1049.75	357.167	723.75	690	1045.92	579.162	829.59	453.885	772.286	284.597	1088.19	829.302	1069.39	701.73	726.844	175.972	827.753	138.987	703.485	862.321	785.83	743.783	1108.34	364.349	1042.26	159.796	892.76	663.53	861.833	211.833	864.424	306.913	806.755	802.058	784.153	798.25	1201.96	440.011	1212.95	160.169	1504.28	614.241	1424.75	794.325	664.144
	1092.42	804.557	761.86	442.456	1083.67	372.889	727.683	660.129	1071.13	601.333	829.59	453.885	747.698	245.031	1088.19	829.302	1068.77	740.302	730.43	162.774	757.875	216.988	726.654	826.275	777.177	766.404	1095.94	415.049	1038.2	211.084	893.13	661.804	853.25	316.365	869.833	168.5	785.931	861.229	743.25	806.98	1200.68	400.851	1212.95	160.169	1503.52	616.706	1432.86	768.877	662.717
	1068.29	815.784	761.86	442.456	1082.63	307.158	747.291	667.282	1109.62	607.682	760.783	458.232	749.226	220.855	1088.19	829.302	1060.56	757.259	804.575	139.755	741.012	277.582	778.682	882.418	775.729	738.843	1108.64	270.082	1045.51	202.159	893.042	655.735	858.317	403.481	850.218	151.911	768.352	876.198	716.95	832.544	1219.28	343.409	1212.95	160.169	1503.89	615.722	1448.37	745.75	664.181
	1079.74	862.07	721.629	456.853	1076.67	345.741	726.907	676.222	1063.5	608.111	747.383	454.914	749.226	220.855	1088.19	829.302	1043.04	709.759	935.505	123.047	746.713	301.419	731.818	906.418	777.215	704.985	1104.89	184.016	991.112	145.99	891.579	654.919	861.929	427.536	866.393	258.361	778.063	863.226	688.195	851.854	1231.28	283.81	1198.07	196.441	1503.89	615.933	1475.83	704	668.094
	1074.27	853.023	724.533	403.72	1087.33	376.286	726.907	676.222	1103.8	599.471	767.949	419.729	748.869	187.574	1087.83	831.523	1062.37	670.767	971.916	143.331	732.936	297.298	713.179	875.193	696.17	704.935	1108.49	214.359	883.064	140.452	898.961	645.691	849.918	327.175	863.978	326.261	794.842	876.795	649.232	846.706	1272.47	245.15	1211.99	169.391	1503.76	613.017	1471.97	714.093	664.461
	1066.01	816.998	723.007	352.164	1088.32	259.727	726.415	803.132	1097.88	616.283	772.362	382.319	750.207	176.495	1087.83	831.523	1069.63	665.561	1027.95	144.196	760.692	285.848	727.42	913.067	704.781	698.514	1100.66	261.867	725.072	146.734	904.817	635.634	863.25	320	862.431	375.034	815.234	872.269	617.16	828.686	1293.09	220.611	1198.39	204.119	1503.96	615.111	1474.46	691.479	667.085
	1056.37	784.178	748.257	291.266	1071.86	172.227	727.683	850.233	1112.88	663.938	749.638	395.287	762.232	126.768	1087.83	831.523	1069.63	665.561	1056.73	144.795	757.556	186.339	716.976	895.441	706.905	695.441	1092.57	295.586	706.864	226.105	907.625	625.696	855.676	223	856.345	363.839	821.247	878.051	612.672	774.508	1280.93	210.276	1198.39	204.119	1503.51	616.122	1475.52	672.815	667.085
	997.267	765.552	792.93	386.478	1081.88	216.882	723.091	717.364	1110.29	633.713	747.584	422.406	778.307	133.375	1087.83	831.523	1057.94	567.623	1058.21	155.5	758.12	149.988	716.429	903.39	709.443	707.349	1101.62	336.622	717.468	178.749	917.3	616.11	860.93	169.912	860.293	307.427	786.646	867.007	635.336	744.482	1242.13	208.601	1202.98	251.831	1503.57	616.316	1467.69	645.748	662.433
	913.738	736.002	798.593	466.791	1087.98	173.642	724.083	585.25	1111.77	598.318	764.091	350.055	778.957	131.053	1092.07	643.444	1063.62	560.777	1009.96	123.669	810.585	147.744	727.194	897.153	692.911	821.387	1108.71	310.979	711.325	164.215	959.688	614.301	860.93	169.912	862.85	337.233	732.266	853.16	656.323	741.052	1251.46	226.469	1251.59	325.07	1502.79	616.935	1472.59	655.107	667.32
	856.498	773.601	747.25	471.929	1072.7	178.5	725.22	732.58	1105.32	660.71	791.75	255.719	760.11	132.658	1093	722.5	1066.75	594.361	875.313	117.436	743.054	149.293	707.724	917.648	699.662	889.506	1105.42	253.747	731.958	262.198	989.532	596.547	860.93	169.912	860.321	383.185	688.166	812.536	675.453	745.312	1262.43	238.527	1245.72	388.823	1501.69	614.812	1469.74	656.421	661.655
	822.53	791.9	725.224	448.463	1089.11	292.444	725.22	732.58	1113.8	696.5	780.346	190.346	775.155	154.1	1093	722.5	1061.22	633.651	793.838	118.732	755.264	201.663	739.637	920.075	680.288	694.819	1107.28	216.495	707.284	315.604	998.769	567.114	861.407	234.678	864	339.967	660.313	779.045	687.26	757.967	1256.52	196.748	1218.16	393.652	1501.13	614.629	1467.05	685.345	663.555
	797.692	801.053	722.838	389.566	1076.5	323	756.2	605.2	1108.79	703.208	767.841	187.045	766.851	149.903	1093	722.5	1059.12	649.853	718.585	148.575	756.531	222.434	812.177	881.314	697.069	624.666	1104.64	220.98	699.258	225.202	1002.42	557.175	861.407	234.678	852.048	258.359	624.229	743.276	703.081	765.905	1266.45	164.93	1196.29	340.571	1499.08	614.92	1461.57	710.588	669.97
	746.299	793.27	724.248	323.926	1087.04	281.708	931.868	562.585	1109.4	655.589	787.171	176.415	750.342	140.135	1093	722.5	1059.3	659.298	715.134	230.111	759.144	233.468	908.804	889.556	711.163	616.721	1111.19	302.962	713.323	198.149	1030.03	582.67	861.407	234.678	835.835	206.865	589.867	732.018	714.071	771.721	1272.71	163.028	1200.31	328.5	1497.83	617.333	1470.74	729.247	660.879
	739.726	759.045	784.056	381.262	1087.04	281.708	893.377	565.656	1110.9	636.837	787.171	176.415	747.16	201.98	1083.18	732.673	1058.73	655.956	720.014	246.122	743.309	276.525	790.531	918.762	732.682	598.322	1106.37	419.946	696.554	162.876	1040.16	694.947	847	202.918	799.875	141	557.244	730.037	730.476	766.177	1275.85	171.137	1195.36	258.707	1497.25	616	1474.9	744.74	663.532
	742.242	711.867	743.071	459.212	1000.06	153.203	893.377	565.656	1110.98	627.5	760.571	266.411	745.593	297.111	1083.18	732.673	1059.94	647.254	732.213	238.049	764.317	292.602	743.917	936.073	738.995	594.325	1094.9	434.335	692.035	274.442	1047.12	739.238	862.097	175.774	857.382	129.735	549.472	705.075	747.722	747.209	1276.58	176.88	1195.36	258.707	1498	616.962	1472.76	787.869	667.099
	758.391	686.662	734.029	348.81	901.939	147.667	729.217	579.159	1113.5	703.5	760.571	266.411	751.528	327.858	1089.76	870.63	1029.45	642.803	729.61	146.577	744.129	297.879	863.597	922.494	686.009	745.25	1108.28	354.138	692.7	314.205	1053	772.272	862.097	175.774	867.092	200.446	564.284	736.324	744.655	696.38	1288.24	173.38	1195.36	258.707	1497.75	616.875	1470.65	786.08	667.965
	751.91	668.986	721.919	283.089	830.756	296.923	728	592.061	1105.52	669.138	829.783	314.913	777.219	331.381	1080.89	847.721	1014.22	649.057	742.215	156.07	738.788	293.729	939.83	888.962	690.947	799.62	1106.79	352.016	716.991	235.858	1054.96	787.214	862.48	178.04	860.5	255.7	604.532	790.36	712.299	665.205	1342.45	166.574	1195.36	258.707	1497.96	613.652	1471.63	783.921	665.695
	769.972	668.782	722.75	261.773	789.143	461.286	725	642	1084.18	651.182	790.5	209.5	751.209	300.809	1080.89	847.721	1020.98	648.637	826.991	142.432	729.107	269.344	1006.92	879.036	698.777	862.931	1108.01	387.606	693.793	205.559	1053.47	787.29	862.48	178.04	856.683	272.302	633.35	825.707	672.902	676.483	1362.35	156.064	1203.72	290.639	1498.86	613.622	1456.82	775.603	661.21
	842.522	688	733.061	331.239	724.681	433.513	725	642	1084.18	651.182	754.782	161.709	759.74	218.49	1093	694.5	1015.78	615.538	915.524	135.796	735.432	215.346	1029.23	897.892	704.785	912.92	1105.95	272.733	699.732	328.949	1014.28	889.287	862.48	178.04	864.569	255.862	652.632	851.986	673.615	720.586	1366.37	182.754	1216.29	357.747	1498.67	616	1431.61	760.573	665.875
	901.981	725.569	724.831	419.831	716.677	386.459	725.447	799.319	1037.81	706.464	800.838	184.432	759.74	218.49	1093	694.5	1017.67	597.387	1002.35	135.997	764.827	163.302	1008.12	912.361	758.729	874.618	1098.22	172.544	704.344	410.656	988.458	877.819	862.48	178.04	860.758	238.958	669.79	866.72	683.85	758.378	1373.31	264.696	1212.49	406.056	1498.73	613.909	1344.36	793.63	665.069
	943.838	803.364	726.957	414.891	725.43	432.203	726.241	771.552	1062.69	714.164	800.838	184.432	759.74	218.49	1090.22	845.078	1024.69	568.403	1057.09	143.281	739.154	163.996	1035.53	914.074	884.096	807.242	1108.43	255.99	693.662	349.768	974.62	851.835	862.48	178.04	843.255	295.759	684.149	869.777	714.482	793.212	1368.56	291.037	1212.57	465.153	1499.54	611.537	1317.22	862.778	672.11
	961.657	849.66	782.703	368.784	713.289	455.303	725.1	691.1	1052.91	713.473	800.838	184.432	763.632	154.083	1046.28	788.858	906.977	563.687	1057.5	184	726.623	274.256	1055.82	877.721	915.215	905.068	1107.11	303.964	692.347	259.047	978.134	816.273	862.48	178.04	848.793	332.586	712.455	862.179	743.606	827.606	1370.03	296.526	1239.87	413.386	1496.07	614.786	1343.71	860.485	668.405
	971.919	865.922	785.184	263.793	725.346	469.5	724.574	641.492	1024.45	576.895	800.838	184.432	752.537	166.762	1092	692.5	888.752	570.622	1024.84	137.842	730.232	288.908	1059.41	854.83	799.82	920.597	1110.31	404.233	703.167	154.23	988.931	784.003	862.48	178.04	860.871	288.071	744.452	875.493	769.025	842.816	1365.57	332.258	1283.73	398.372	1496.09	614.545	1374.87	831.66	665.837
	924.773	874.647	779.083	200.845	727.026	353.675	724.574	641.492	1005.95	547.281	800.838	184.432	771.176	129.853	1092	692.5	883.617	575.224	835.067	153.802	731.205	296.265	1059.63	883.229	689.666	839.993	1111.17	451.014	757.91	133.964	1012.08	762	862.5	249	848.46	273.956	756.793	841.156	813.259	819.762	1349.22	364.435	1347.06	413.46	1494.67	616.667	1392.04	819.174	668.269
	922.077	875.77	754.323	256.226	722.039	373.408	728.632	649	1040.45	562.429	800.838	184.432	771.176	129.853	1092.5	634.5	869.221	562.176	735.645	133.027	735.952	310.351	1050.16	877.288	683.658	759.888	1097.24	415.865	855.905	120.861	1035.73	752.906	862.5	249	864.93	198.859	793.425	816.06	838.435	772.735	1304.87	426.759	1361.06	471.249	1495.4	617.8	1437.59	804.669	661.413
	940.254	862.399	743.762	373.846	717.959	466.843	736.167	681.656	1058.29	539.57	800.838	184.432	771.176	129.853	1090.93	679.148	849.55	569.415	721.901	176.047	737.409	370.902	974.024	882.604	693.931	741.103	1112.78	299.027	940.633	112.63	1056.1	734.172	861.552	325.586	858.962	162.899	818.209	805.439	826.497	754.37	1273.93	483.359	1296.55	475.847	1494.5	618.5	1467.86	775.289	680.855
	890.023	777.628	733.779	473.338	725.147	425.023	737.242	894.747	1022.92	567.834	800.838	184.432	791.224	128.552	1090.93	679.148	746.88	575.3	721.268	216.621	733.026	429.674	881.559	894.385	695.901	644.846	1102.89	218.377	1035.01	106.53	1066.49	716.927	861.552	325.586	856.848	230.571	850.441	793.246	825.667	742.424	1216.37	490.96	1249.54	431.328	1494.75	617.5	1441.06	757.168	663.689
	761.067	733.449	719.774	451.109	712.124	298.621	724.224	760.586	1022.92	567.834	773.545	186.864	754.366	152.216	1090.93	679.148	745.118	657.131	723.385	253.906	732.983	428.817	976.685	898.758	692.609	777.585	1102.89	218.377	1030.85	135.913	1089.45	682.958	861.552	325.586	851.764	326.886	859.779	776.295	849.5	750.868	1202.39	447.103	1217.37	402.517	1492.79	617.263	1435.16	731.539	665.078
	732.144	754.085	716.884	330.259	719.618	360.395	734.68	701.377	1022.92	567.834	773.545	186.864	756.428	179.49	1091.29	737.429	748.736	657.036	723.036	260.766	729.323	357.545	882.188	909.927	716.918	791.497	1105.54	464.972	1000.74	215.8	1113.52	665.566	861.552	325.586	846.362	335.109	862.2	758.45	811.703	730.77	1200.9	410.224	1200.67	369.466	1487.67	625	1456.28	747.571	668.38
	737.877	787.694	758.595	312.221	730.108	366.015	730.011	683.967	1057.4	696.754	773.545	186.864	746.356	222.78	1091.29	737.429	750.434	650.695	722.942	225.36	740.459	337.846	777.192	935.481	697.784	874.407	1106.97	419.354	933.193	230.384	1111.55	675.919	855.971	328.371	854.322	344.698	861.604	755.698	771.275	764.852	1200.39	366.932	1196.26	312.093	1492.66	636.281	1470.56	755.764	669.192
	747.327	835.978	722.226	345.496	711.336	450.244	724.316	590.684	1035.12	710.402	758.783	225.826	744.92	286.779	1090.67	859.979	751.755	642.851	768.378	141.811	733.437	318.206	725.781	911.144	696.796	902.782	1100.66	375.152	873.644	188.864	1113.77	660.637	855.971	328.371	858.825	320.052	815.553	798.365	761.791	815.546	1229.16	387.157	1202.37	312.882	1494.64	634.308	1465.21	782.721	667.21
	761.464	823.089	739.613	285.381	716.291	366.324	724.316	590.684	1037.42	667.203	758.783	225.826	767.292	350.524	1090.67	859.979	754.019	636.028	862.469	143.146	742.729	316.224	828.225	888.84	680.302	759.128	1112.81	454.281	884.487	188.068	1113.93	654.377	855.971	328.371	849.488	295.355	781.161	822.615	777.919	844.15	1247.4	469.238	1234.26	400.385	1495.35	631.065	1475.77	720.865	661.163
	790.841	816.536	727.272	230.543	723.04	224.636	724.316	590.684	1037.42	667.203	758.783	225.826	751.23	417.984	1090.67	859.979	757.471	626.616	1002.96	171.612	742.429	316.211	808.141	908.846	684.086	642.093	1099.3	445.973	893.307	219.394	1113.8	660.481	855.971	328.371	849.748	269.119	745.519	838.335	820.647	802.255	1239.35	483.846	1257.27	450.028	1495.45	628.2	1453.16	650.057	672.697
	801.51	795.394	717.086	227.245	762.522	247.444	725.07	808.86	1093.4	645.925	759.4	221.4	777.5	452.7	1086.03	720.867	756.656	623.406	1055.92	221.205	743.05	317.107	717.286	924.515	685.572	618.215	1101.87	358.188	842.776	255.445	1112.36	695.588	864	366.524	790.731	195.481	724.416	846.788	835.341	769.533	1210.44	488.879	1229.83	431.975	1497	627.5	1403.98	549.643	667.919
	799.773	778.356	715.22	286.603	718.663	265.755	723.833	725	1107.42	709.393	759.4	221.4	755.191	449.654	1086.03	720.867	756.906	631.504	1056.71	188.246	743.033	316.149	831.839	907.651	685.37	724.57	1104.11	251.345	757.414	304.952	1115.22	667.789	864	366.524	772	152	711.978	843.32	848.685	732.028	1201.83	446.309	1201.94	417.587	1495.32	624.368	1403.98	549.643	667.689
	803.306	767.931	727.769	359.858	724.24	236.591	724.111	700.222	1112.32	681.4	770.127	215.394	755.987	417.745	1086.03	720.867	752.661	620.902	1018.12	159.704	743.435	315.728	868.747	885.723	685.298	747.934	1106.71	274.925	699.625	299.381	1116.55	641.947	863.667	255.25	803.888	130.153	707.73	854.405	850.012	705.976	1202.01	419.108	1202.19	461.735	1494	625.2	1438	593.5	665.214
	816.985	770.376	774.31	370.673	721.065	331.269	732	742.188	1110.74	674.228	818	202.368	754.316	414.289	1086.03	720.867	732.202	633.498	870.963	146.332	743.551	315.405	942.442	892.91	682.432	761.709	1106.28	343.934	702.784	313.961	1113.11	639.574	862.571	275.143	856.627	181.363	713.807	863.198	849.6	697.767	1201.47	407.75	1237.88	407.508	1495	625	1423.17	634.27	666.345
	856.906	824.019	742.385	466.396	729.967	446.934	722.8	594.4	1113.17	654.3	862.229	212.292	748.735	436.592	1089.55	720.636	769.991	666.993	782.098	137.142	742.609	312.425	788.951	899.914	725.334	815.992	1107.93	412.358	686.507	358.871	1111.99	648.558	862.571	275.143	862.375	233.635	740.129	885.227	851.398	723.224	1204.04	416.656	1245.2	449.188	1494	622	1397.59	690.902	675.5
	851.129	834.915	740.348	448.888	736.097	312.319	722.8	594.4	1104.92	617.361	867.909	237.955	745.894	378.929	1089.55	720.636	803.053	732.198	719.821	127.417	738.494	281.266	786.549	889.404	729.211	906.282	1106.68	372.422	686.64	259.109	1109.29	653.691	863.167	251.167	846.265	275.409	789.2	884.477	853.833	755.433	1208.74	453.101	1236.78	452.34	1492.27	621.364	1387.49	692.745	662.954
	855.714	834.919	719.703	364.483	764.21	185.638	722.5	688.5	1108.24	656.983	907.109	297.691	755.907	293.587	1091.73	856.2	842.39	811.273	715.947	196.208	741.079	221.052	916.013	872.795	678.687	814.736	1106.02	257.315	709.386	173.769	1109.95	657.163	863.167	251.167	851.193	317.763	819.216	849.173	852.874	796.453	1218.69	484.138	1201.34	388.895	1492.27	621.364	1363.98	674.03	664.048
	879.29	846.561	718.134	341	725.447	217.35	744.9	699.62	1106.33	720.729	911.207	341.069	747.793	213.793	1091.73	856.2	884.173	899.443	771.913	367.659	739.68	206.249	971.654	902.925	678.448	746.535	1097.6	164.234	699.228	192.74	1110.47	657.935	863.167	251.167	833.573	348.225	830.388	814.422	850.931	799.707	1210.04	485.723	1209	378.225	1492.27	621.364	1399.6	636.171	665.614
	909.565	875.568	734.094	391.475	720.965	344.929	753.505	844.117	1112.9	652.745	920.254	353.169	749.061	200.671	1091.73	856.2	908.808	924.497	799.834	472.279	738.13	258.474	852.512	924.853	675.646	682.219	1108.28	274.494	697.387	247.077	1108.97	660.505	863	329.5	856.913	381.307	834.886	786.841	847.267	774.442	1203.73	464.805	1219.45	464.718	1494	622.5	1416.5	605.5	674.08
	918.824	936.15	746.167	480.167	724.62	438.228	725.885	831.731	1107.45	618.494	958.63	358.587	755.411	219.206	1091.73	856.2	984.273	872.712	851.946	476.505	735.066	323.758	917.174	935.426	684.679	666.849	1085.9	299.154	702.697	336.44	1105.59	657.207	848.984	355.935	863.885	324.057	817.084	740.695	851.8	781.45	1202.78	415.969	1208.88	470.17	1493.5	624.5	1416.5	605.5	671.833
	922.569	938.533	719.336	452.536	747.061	300.817	725.885	831.731	1112.4	685.017	1005.49	370.688	754.686	236.788	1092.33	670.333	970.902	785.518	943.773	440.855	731.904	388.816	1014.39	901.861	689.649	590.979	1098.31	293.191	683.776	373.221	1101.06	657.75	848.984	355.935	861.447	253.106	843.503	710.65	836.203	782.275	1203.75	388.487	1200.49	464.935	1499.78	623.444	1407.16	551.625	678.544
	920.477	936.51	722.645	329.719	742.264	290.368	735.091	641.745	1109.07	695.707	1005.49	370.688	749.054	240.811	1092.33	670.333	978.98	765.227	1002.15	377.533	731.047	329.22	1054.75	848.532	711.043	695.877	1108.13	260.848	681.485	337.882	1099.78	657.94	848.984	355.935	865.125	292.25	859.673	716.969	850.193	767.895	1204.14	388.287	1220.71	441.889	1503.42	627.78	1407.16	551.625	666.112
	843.849	916.381	750.381	330.381	742.405	189.818	728.105	576.579	1110.58	651.542	1005.49	370.688	745	295.5	1091.5	815.333	1052.59	746.921	1002.86	369.46	739.854	266.81	1060.46	892.202	746.951	783.879	1110.05	343.492	685.735	222.823	1100.98	658.643	848.984	355.935	858.291	329.767	854.368	755.053	853.294	731.941	1204.16	388.639	1267.13	392.947	1504.91	634.145	1268.5	543	665.505
	774.097	872.072	778.333	446.405	739.857	170.429	728.105	576.579	1100.18	656.425	1005.49	370.688	744.952	240.952	1091.5	815.333	1073.8	788.554	1000.22	362.553	730.555	289.545	925.944	900.705	733.135	859.664	1108.92	357.379	689.008	139.349	1104.1	655.705	848.984	355.935	858.849	345.462	849.108	764	853.294	731.941	1202.73	391.75	1278.6	335.658	1504.91	634.145	1265.43	609.939	663.814
	717.723	816.787	778.333	446.405	729.147	230.853	759.269	577.615	1111.84	565.895	1005.49	370.688	747.063	149.253	1091.5	815.333	1073.8	788.554	987.836	367.43	740.397	327.174	943.727	893.851	680.193	765.635	1111.08	378.577	700.51	180.6	1109.2	644.512	848.984	355.935	856.255	371.557	819.819	774.126	850.405	685.228	1221.06	454.854	1274.02	296.846	1504.91	634.145	1255.73	649.904	663.814
	717.088	761.508	718.374	410.851	758.461	219.09	759.269	577.615	1110.62	631.891	1005.49	370.688	748.187	190.24	1091.5	815.333	1073.8	788.554	985.418	368.55	743.526	329.042	1025.61	922.554	684.119	692.538	1109.48	442.955	698.826	235.916	1113.46	635.623	848.984	355.935	856.89	412.58	784.825	782.383	852.444	703.333	1225.84	484.196	1271.82	254.354	1504.91	634.145	1250.85	675.67	665.966
	734.399	790.442	724.046	300.275	734.098	181.578	726.585	726.385	1113.05	703.231	1005.49	370.688	744.524	251.952	1083.07	700.049	1064.54	853.794	1018.86	378.473	735.306	333.827	1058.07	918.848	691.716	657.386	1110.31	402.559	706.204	225.828	1114.42	618.331	863.022	361.089	864.324	373.595	748.018	752.759	852.068	742.773	1204.53	487.323	1281.54	266.135	1504.91	634.145	1236.34	706.691	674.095
	718.697	816.348	721.44	368.312	750.319	164.574	743.879	591.788	1111.83	712.042	1005.49	370.688	747.682	205.341	1092	647.5	1028.86	812.69	1056.94	401.662	736.177	343.632	1057.83	884.755	687.94	660.444	1099.59	349.409	738.419	158.476	1116.06	603.657	863.022	361.089	856.667	306.391	733.095	714.743	840.421	751.268	1211.79	468.413	1275.3	261.516	1504.91	634.145	1221.79	722.638	666.198
	731.886	824.142	721.88	371.91	820.181	242.968	743.879	591.788	1110.44	674.528	1005.49	370.688	756.777	130.795	1092	647.5	1003.25	722.541	1056.94	401.662	729.471	290.661	1055.3	818.611	691.602	834.618	1107.51	257.473	699.134	177.53	1114.41	594.75	863.022	361.089	863.869	279.344	717.801	698.596	809.243	786.392	1212.2	433.58	1276.15	220.987	1504.91	634.145	1201.83	735.486	667.232
	713.897	777.593	734.708	302.269	847.33	276.383	743.879	591.788	1082.55	721.921	1005.49	370.688	782.287	144.696	1092	647.5	1005.29	592.446	1056.02	453.246	768.805	238.79	1059.92	755.673	700.9	870.688	1109.54	274.021	707.338	252.985	1112.99	575.387	863.022	361.089	861.118	270.215	680.124	730.032	778.469	821.883	1201.36	444.825	1269.19	218.978	1504.91	634.145	1201.83	735.486	676.091
	736.785	802.585	779.495	413.505	936.495	250.624	743.879	591.788	1105.43	762.491	1005.49	370.688	751.269	199.926	1092	647.5	1009.1	568.669	1059.88	403.125	786.331	164.613	1058.27	849.154	693.629	745.833	1109.54	274.021	698.257	220.463	1108.57	576.647	863.022	361.089	858.598	320.621	679.801	775.715	752.994	842.807	1214.94	452.188	1268.82	227.241	1504.91	634.145	1194.83	745	663.875
	768.997	808.705	732.417	471.676	1010.68	302.835	727.663	682.337	1108.11	737.549	1005.49	370.688	749.601	163.115	1092	647.5	1014.2	566.32	1040.78	406.873	806.535	147.281	911.836	873.313	689.09	780.927	1110.36	465.726	699.311	153.967	1108.91	585.229	853.527	201.753	860.214	352.675	670.591	803.819	737.647	855.405	1216.38	479.445	1279.29	187.056	1506.62	659.344	1194.83	745	663.064
	775.963	806.347	720.959	422.385	1065.71	207.214	785.339	599.597	1102.46	683.1	1005.49	370.688	761.546	134.083	1092	647.5	1006.44	563.319	1057.92	416.344	751.163	156.7	914.949	902.702	687.477	906.398	1101.86	464.892	743.654	159.51	1095.04	590.109	863	206.5	859.034	309.703	663.655	822.602	801.83	865.227	1211.76	485.053	1283.28	175.523	1507	645.5	1194.83	745	656.284
	748.812	776.464	718.527	394.596	1065.71	207.214	785.339	599.597	1113	706.048	1045.5	419.663	772.935	146.497	1090.62	713.769	908.488	567.495	1057.29	379.699	741.895	176.441	1022.44	925	725.233	898.047	1104.57	378.217	826.039	143.994	1098.26	619.646	864	238.714	863.483	200.241	668.325	831.994	851.205	809.455	1233.51	441.062	1279.27	156.741	1507	645.5	1194.83	745	658.062
	715.255	734.586	723.718	423.148	986.17	206.06	727.9	715.214	1114.57	618.19	1004.11	419.667	765.145	130.313	1090.62	713.769	827.84	553.963	1035.68	349.387	736.188	185.776	1021.49	921.977	695.431	807.723	1109.53	331.429	892.584	160.754	1086.71	648.461	863.667	275	816.955	154.708	693.931	850.503	851.593	757.901	1211.82	393.793	1248.7	141.623	1507	651	1194.83	745	683.721
	708.243	654.248	724.916	349.682	840.798	221.404	727.9	715.214	1105.63	583.98	999.449	421.514	772.87	146.122	1090.75	827.5	730.941	606.393	1012.12	286.448	729.068	279.889	1032.27	905.94	692.2	758.909	1102.63	246.709	1028.94	139.806	1079.5	661.478	860.361	282.917	794.577	139.558	730.117	876.649	849.582	745.857	1204.3	386.588	1199.21	157.235	1506.62	649.958	1196.43	691.333	665.865
	718.759	676.103	725.51	282.8	770.53	152.012	764.233	723.128	1108.78	654.929	1010.05	376.68	762.982	138.634	1090.75	827.5	736.412	635.775	1013.78	226.621	739.018	367.021	920.632	898.384	696.037	751.79	1106.1	310.705	1037.91	206.92	1074.04	677.649	860.361	282.917	752.167	138.056	746.866	875.61	849.342	732.315	1201.73	395.464	1199.21	157.235	1505.83	648.267	1196.43	691.333	660.258
	713.426	748.018	727.11	222.814	724.705	227.8	759.966	753.557	1078.95	680.1	1012.75	324.035	763.477	162.242	1084.87	767.029	735.096	665.473	1054.97	208.607	730.16	262.169	773.403	898.31	698.791	769.509	1106.06	327.482	1043.77	164.767	1070.24	687.21	861.652	241.022	658	163.583	775.355	852.282	848.928	691.609	1223.04	442.883	1199.21	157.235	1503.6	650.505	1196.43	691.333	665.366
	715.834	780.044	722.591	206.394	757.2	380.705	758.359	762.449	1091.27	673.525	1015.03	266.02	751.642	191.933	1084.87	767.029	764.789	722.912	1055.88	223.234	729.48	301.247	922.746	922.208	703.79	888.186	1108.42	408.806	962.245	152.514	1064.88	691.948	862.476	269.762	645.229	260.805	756.213	803.941	806.562	691.673	1203.46	474.382	1199.21	157.235	1502.7	650.524	1196.2	743.733	658.484
	757.25	809.678	721.593	225.6	734.5	401.5	759.155	757.56	1108.83	682.875	1026.83	240.157	748.844	203.531	1084.87	767.029	780.699	756.915	1055.88	223.234	733.511	393.96	1035.49	937.232	695.113	887.873	1106.72	385.015	848.648	142.072	1053.23	711.538	862.476	269.762	585.264	293.76	732.496	771.659	841.743	674.579	1210.38	407.188	1200.08	313.014	1502.04	650.566	1223	721.352	658.484
	759.119	796.826	719.342	305.467	816.862	223.034	762.132	754.67	1114.73	736.273	1026.83	240.157	751.561	147.427	1084.87	767.029	785.985	762.614	1025.72	139.68	737.541	368.588	1061.48	902.705	691.265	799.761	1104.71	258.655	816.923	279.617	1044.58	722.919	862.476	269.762	585.264	293.76	714.291	748.306	851.021	681.083	1215.12	403.139	1200.08	313.014	1499.24	654.975	1223	721.352	666.119
	794.684	848.04	787.712	393.135	732.779	214.863	745.02	744.802	1113.14	817.818	1026.83	240.157	751.561	147.427	1084.87	767.029	790.33	765.372	888.685	156.992	733.777	301.972	987.398	905.052	691.078	797.31	1105.11	159.187	717.043	239.206	1037.49	737.751	863.4	212.8	585.264	293.76	699.767	736.411	848.36	700.622	1205.26	399.725	1197.1	277.833	1498.53	663.862	1223	721.352	659.36
	837.282	900.266	748.816	478.163	723.482	302.821	732.781	728.395	1109.03	849.157	1026.83	240.157	752.142	147.339	1084.87	767.029	792.834	780.575	865.46	226.402	739.909	250.964	845.275	932.031	692.81	783.564	1107	263.376	770.045	140.166	1030.07	751.681	862.727	263.636	585.264	293.76	691.688	721.348	848.36	700.622	1213.75	400.996	1198.41	307.5	1500.15	672.8	1223	721.352	661.506
	850.055	901.314	720.157	356.956	724.285	222.613	734.623	724.926	1111.46	763.722	1026.83	240.157	772.648	190.259	1089.83	680.483	796.677	794.641	900.462	301.766	737.118	160.076	817.874	896.167	695.492	697.535	1107.23	360.585	867.275	143.173	1028.92	759.543	862.409	341.818	585.264	293.76	679.76	703.74	830.724	742.244	1212.62	314.047	1198.41	307.5	1504.32	678.469	1223	721.352	666.271
	863.681	889.882	721.952	248.37	733.32	191.031	733.248	720.496	1114.38	662.952	1093	236.714	759.007	197.458	1089.83	680.483	797.168	796.204	951.831	375.217	728.203	185.948	934.483	890.426	687.933	736.558	1105.34	447.521	939.053	145.672	1035.02	766.179	836.884	341.075	585.264	293.76	668.163	686.61	782.708	781.458	1200.69	266.645	1198.41	307.5	1506.98	687.167	1223	721.352	664.437
	875.295	885.873	717.007	299.685	720.966	241.647	731.992	714.134	1112.11	572.934	1093	236.714	753.269	151.925	1089.83	680.483	801.048	798.36	938.717	438.602	727.364	319.31	871.425	888.304	699.071	847.487	1106.49	328.514	1023.56	197.98	1039.23	769.023	861.521	326.083	585.264	293.76	648.667	675.39	746.959	780.033	1203.45	286.958	1196.69	285.75	1506.76	688.81	1223	721.352	668.555
	894.295	916.331	723.124	373.884	745.042	391.108	730.414	705.525	1087.07	595.607	1093	236.714	812.873	126.236	1089.83	680.483	800.48	786.276	893.789	472.733	733.575	353.544	867.208	927.803	711.502	903.115	1103.59	225.33	1044.29	205.137	1044.58	769.281	863.532	372.66	585.264	293.76	648.667	675.39	728.716	788.851	1215.04	394.601	1201.98	305.026	1506.7	691.018	1207.52	841.67	672.497
	889.6	938.01	767.766	303.82	731.259	469.444	728.839	696.323	1101.67	649.722	1093	236.714	778.291	132.336	1083.18	644.957	804.213	776.408	1009.11	486.227	730.151	322.275	937.191	936.486	700.981	878.371	1097.96	179.556	1037.24	166.871	1046.37	769.7	862.778	404.111	585.264	293.76	648.667	675.39	739.126	813.617	1219.37	440.657	1219.14	302.592	1504.96	698.137	1201.69	841.381	666.786
	910.084	925.768	728.248	274.023	795.491	371.737	725.514	682.216	1078.5	585	1093	236.714	755.333	108.556	1083.18	644.957	808.673	781.66	1009.11	486.227	738.09	240.671	1026.67	905.226	688.042	775.047	1106.39	295.975	1022.88	195.375	1046.75	769.392	862.778	404.111	585.264	293.76	648.667	675.39	790.764	821.333	1207.39	461.01	1212.4	317.638	1502.79	716.433	1201.69	841.381	671.287
	976.194	865.358	751.759	396.938	761.804	374.761	725.321	666.286	1078.5	585	1093	236.714	800	126.714	1083.18	644.957	812.946	796.703	1009.11	486.227	738.644	248.673	1022.27	859.173	714.795	769.558	1073.47	356.126	1035.88	194.107	1046.36	768.217	864.586	260.086	585.264	293.76	686	666.245	848.4	806.722	1198.99	381.705	1200.46	285.492	1452.98	775.244	1201.69	841.381	660.448
	1011.38	819.782	751.759	396.938	731.778	398.056	726.278	661.917	1041.26	574.719	1087	261.5	816.167	138.407	1083.18	644.957	815.27	813.165	1009.11	486.227	736.543	145.638	1005.66	901.195	716.124	740.71	1091.76	388.123	1002.51	153.848	1048.13	770.673	864.586	260.086	585.264	293.76	684.923	702.839	848.374	758.889	1211.12	386.295	1247.6	247.784	1449.97	798.938	1201.69	841.381	662.744
	1005.66	816.901	751.759	396.938	890.153	426.819	725.292	700.75	1041.26	574.719	1087	261.5	911.537	123.821	1083.18	644.957	852.513	873.696	1009.11	486.227	748.056	138.153	841.51	918.134	693.028	799.981	1105.72	348.402	996.287	164.897	1047.93	770.058	864.586	260.086	585.264	293.76	695.753	739.854	851.154	722.897	1203.26	450.554	1290.1	219.496	1487.18	791.77	1201.69	841.381	663.838
	1075.92	827.866	751.759	396.938	806.228	399.291	725.615	734.744	1041.26	574.719	1087	261.5	922.478	134.36	1090.81	732.154	863.851	911.197	995.327	151.465	732.399	227.094	895.978	925.948	688.715	907.891	1106.65	421.927	1035.21	155.426	1047.69	769.461	863.764	280.455	585.264	293.76	708.723	776.809	849.686	713.705	1217.06	483.953	1328.86	212.183	1493.04	792.817	1201.69	841.381	687.253
	1071.58	823.785	884.507	411.685	771.935	376.732	725.368	736.132	1032.69	707.49	1024.41	204.484	949.5	100	1090.81	732.154	863.851	911.197	884.056	155.355	727.735	424.035	984.391	904.141	694.742	808.237	1095.62	413.33	1033.27	224.978	1047.16	767.223	863.319	303.936	585.264	293.76	718.43	809.285	838.583	754.058	1201.03	430.119	1349.56	205.771	1445.49	781.4	1198.65	856.361	665.665
	1047.31	821.253	908.146	379.924	754.566	367.68	726.312	736.021	1041.47	649.752	1024.41	204.484	949.5	100	1090.81	732.154	1041.53	886.703	808.583	199.701	732.689	456.087	1004.84	887.518	702.255	694.21	1105.49	337.5	1036.67	155.084	1047.48	766.236	863.319	303.936	585.264	293.76	732.039	826.48	799.128	811.606	1200.8	377.606	1378.23	198.771	1421.49	757.26	1198.65	856.361	658.167
	1015.19	790.002	933.459	330.225	719.223	319.338	728.368	730.75	1035.65	677.361	1024.41	204.484	1040.96	134.427	1090.81	732.154	1044.35	870.514	770.269	257.506	735.079	454.787	1022.87	884.125	701.555	646.814	1093.42	411.882	935.309	144.534	1047.38	764.343	861.375	344.938	585.264	293.76	761.326	803.022	776.377	854.353	1203.91	347.493	1378.77	208.7	1423.78	748.519	1198.65	856.361	661.85
	1038.56	769.067	921.979	298.862	720.327	368.306	727.659	678.205	1029.79	709.219	1024.41	204.484	1086.58	179.808	1091.5	749.5	1059.54	868.237	741.585	307.716	734.832	446.355	953.722	884.839	695.887	699.848	1108.95	377.946	828.811	131.498	1047.22	762.318	861.375	344.938	585.264	293.76	741.641	766.991	789.076	846.192	1210.72	322.61	1397.28	192.226	1425.46	738.588	1198.65	856.361	669.801
	1076.02	784.604	917.304	300.652	709.449	426.87	726.086	668.914	1044.49	749.354	1024.41	204.484	1098.81	199.125	1091.7	652.7	1067.27	860.55	751.031	384.733	733.931	428.947	900.58	878.417	701.718	721.294	1103.33	255.121	801.902	139.731	1046.83	759.191	863.8	287.267	585.264	293.76	726.655	744.711	807.939	850.365	1245.95	306.93	1397.23	186.56	1429.21	728.444	1198.65	856.361	662.065
	1045.25	771.28	962.797	275.239	718.853	337.405	723.5	708	1085.73	758.538	1044.78	166.871	1098.33	157.939	1091.7	652.7	1069.84	842.054	728.357	350.696	764.965	361.709	1015.27	839.018	689.263	742.883	1107.39	344.972	690.266	112.821	1046.97	755.911	863.8	287.267	585.264	293.76	712.085	718.853	831.607	848.707	1258.12	268.218	1378.6	166.261	1424.38	720.339	1198.52	758.025	665.146
	1061.55	728.662	1008.54	410.686	713.863	391.084	730.888	762.755	1114.57	718.857	1044.78	166.871	1098.4	181.267	1091.7	652.7	1067.4	839.269	725.053	343.13	797.066	287.922	892.553	899.367	696.395	698.822	1109.8	344.607	697.418	166.471	1046.64	753.322	860.491	433.33	585.264	293.76	693.715	694.569	827.158	845.741	1257.06	216.701	1406.59	183.924	1424.38	720.339	1203.24	754.211	663.11
	1058.43	710.684	1008.54	410.686	734.102	298.939	736.592	862.874	1113.08	672.449	1044.78	166.871	1098.4	181.267	1091.7	652.7	1067.4	839.269	729.6	411.233	738.201	204.235	746.477	902.151	692.126	751.642	1113.29	436.571	703.631	169.942	1046.57	751.317	861.812	433.594	560.455	272.973	682.89	678.906	810.954	853.592	1263.94	174.036	1403.73	181.61	1424.38	720.339	1198.42	773.169	681.629
	1052.52	749.236	1008.54	410.686	712.447	330.283	724.919	821	1109.32	635	1044.78	166.871	1098.4	181.267	1064.95	811.75	1071.2	836.2	719.551	387.963	736.634	207.817	824.622	892.246	686.702	833.818	1095.99	454.857	872.899	102.974	1047.04	749.485	861.812	433.594	559.942	223.769	667.833	659.5	800.459	833.552	1249.02	152.689	1381.13	171.552	1424.38	720.339	1198.42	773.169	663.621
	1084.97	769.241	1008.54	410.686	717.467	311.555	729.586	794.141	1092.22	653.276	1044.78	166.871	1098	200	1012.57	872.59	1065.97	784.329	716.632	273.188	727.738	265.852	932.093	893.735	686.977	888.099	1112.16	350.238	1020.68	113.034	1047.39	748.859	862.136	297.636	559.942	223.769	635.383	662.617	799.891	815.201	1203.03	167.087	1389.43	162.627	1424.38	720.339	1198.42	773.169	670.207
	1089.31	753.306	743.57	468.128	788.684	285.918	725.095	765.333	1110.12	624.973	1044.78	166.871	1098.41	179	1010.48	849.803	1065.97	784.329	715.153	237.106	729.942	354.05	1009.69	871.028	689.383	775.737	1108.26	233.62	1036.75	159.506	1045.93	749.383	862.136	297.636	559.942	223.769	602.821	684.526	782.325	858.28	1198.3	209.2	1376.11	187.538	1424.38	720.339	1198.42	773.169	670.155
	1089.1	727.05	735.069	414.278	790.272	208.284	724	762.5	1112.83	561.915	1078	298.5	1098.41	179	1021.4	887.959	1065.97	784.329	718.965	226.492	731.892	442.777	1056.87	858.539	738.357	766.647	1092.68	175.244	1023.12	178.01	1043.91	751.937	863.405	349.703	559.942	223.769	615.989	723.441	789.417	852.771	1199.43	239.652	1383.72	202.028	1227.44	595.32	1198.42	773.169	669.098
	1065.7	732.129	743.3	461.5	749.842	171.257	728.015	720.441	1105.51	563.462	1022.43	312.765	1098.41	179	1087.46	863.963	1065.31	666.708	725.882	195.977	733.61	360.158	965.253	856.896	695.076	721.151	1092.68	175.244	1009.68	206.608	1044.19	754.023	861.684	351.965	559.942	223.769	638.582	748.538	768.193	826.028	1200.73	262.551	1376	163.47	1227	595	1198.42	773.169	667.583
	974.827	716.651	782.595	477.69	729.41	211.45	726.233	794.633	1108.47	670.947	999.619	379.486	1098.83	195.5	1087.46	863.963	1069.29	694.129	730.356	170.16	726.861	283.882	844.69	832.612	694.856	701.069	1092.68	175.244	1029.58	227.201	1044.71	756.527	863.25	368.607	547.927	326.317	656.661	772.273	723.27	801.206	1205.31	242.974	1335.02	152.742	1227	595	1207.47	853.458	666.243
	915.243	703.207	782.595	477.69	750.604	355.308	725.225	663.972	1114	613.087	999.619	379.486	1097.02	199.66	1092	766.5	1069.29	694.129	726.377	196.663	731.52	206.89	816.35	901.165	706.367	767.162	1110.29	431.236	1035.59	160.366	1044.35	758.373	862.115	380.077	549.344	303.781	693.386	783.856	681.113	775.766	1200.25	258.707	1251.92	172.156	1225.5	597	1195.97	856.821	658.444
	846.076	730.975	762.138	310.31	733.271	409.146	725.225	663.972	1106.84	578.812	999.619	379.486	1097.02	199.66	1092	766.5	1069.29	694.129	720.567	255.413	733.43	232.211	940.823	890.274	704.599	775.833	1104.44	363.89	995.715	204.609	1043.33	757.828	862.115	380.077	549.806	293.056	704.44	746.759	640.076	748.402	1200.25	258.707	1206.6	228.229	1226.89	597.444	1195.97	856.821	660.555
	837.815	815.981	739.198	280.792	800.861	248.911	735.547	719.213	1083.92	644.308	999.619	379.486	1097.02	199.66	1092	766.5	1063.66	772.586	725.277	228.736	731.58	298.037	981.244	890.146	693.207	678.301	1097.94	256.48	1032.7	239.484	1042.49	758.884	864	273.167	549.806	293.056	706.025	719.892	587.078	715.775	1200.25	258.707	1206.6	228.229	1373.79	727.895	1195.97	856.821	666.173
	841.541	898.265	745.737	398.254	743.788	223.045	751.463	606.426	1083.92	644.308	999.619	379.486	1097.02	199.66	1092	766.5	1066.18	786.213	722.3	221.282	728.69	339.385	854.955	898.669	685.444	706.914	1110.71	383.059	1033.7	268.944	1042.18	766.944	864	273.167	573.99	351.889	692.395	678.123	538.627	717.187	1198.59	410.074	1201.45	265.724	1373.79	727.895	1194.88	739.75	664.884
	862.357	935.018	745.737	398.254	732.326	271.101	754.161	586	1083.92	644.308	999.619	379.486	1097.02	199.66	1092	766.5	1064.33	806.167	720.55	200.161	733.362	432.638	780.257	887.701	690.058	761.497	1104.6	467.333	1043.26	170.259	1041.43	769.009	862.8	393.8	658.54	344.81	700.549	653.255	584.647	771.569	1217	363.632	1200.57	256.784	1226.52	596.739	1194.88	739.75	662.066
	844.825	934.65	724.259	423.769	744.901	316.82	754.161	586	1083.92	644.308	999.619	379.486	1097.02	199.66	1092.5	786.5	1071.82	799.727	737.144	154.051	738.398	382.768	752.876	898.745	708.598	719.742	1106.77	360.436	944.96	155.647	1058.14	786.449	862.8	393.8	749.372	266.662	727.5	626	646.55	815.056	1202.85	309.413	1197.43	249.391	1228.62	598.188	1194.88	739.75	663.118
	798.086	942.253	734.545	419.196	743.415	344.528	738.481	782.779	1049.35	586.143	999.619	379.486	1097.02	199.66	1089.33	864.442	1067.97	766.364	902.931	155.02	742.251	359.61	817.471	891.797	706.516	671.677	1103.68	247.98	797.888	136.892	1088.75	784.753	862.077	321.423	822.407	261.874	740.673	682.212	679	821.866	1210.94	236.762	1196.56	259.029	1229.07	599.893	1194.88	739.75	662.566
	751.164	898.948	748.53	423.119	719.847	268.323	728.758	875.833	1098.94	604.111	999.619	379.486	1097.02	199.66	1089.33	864.442	1069.28	742.487	1005.4	152.704	734.958	358.977	938.112	896.996	696.214	704.802	1107.4	297.724	698.673	130.354	1113.87	774.4	863.125	287.75	862.817	324.215	729.788	719.185	718.18	823.989	1201.81	199.534	1201.19	261.973	1229.64	599.682	1194.88	739.75	672.366
	725.027	875.362	743.071	422.657	764.815	156.198	725.429	749.449	1100.96	619.278	999.619	379.486	1097.02	199.66	1089.33	864.442	1061.21	739.959	1056.63	244.981	730.309	395.085	855.727	899.458	690.373	822.632	1106.78	351.467	702.553	126.881	1099.88	738.406	863	279.5	861.663	356.133	719.385	757.79	741.136	843.179	1197.5	231	1218.77	265.467	1232.27	599.955	1194.88	739.75	661.175
	749.775	869.613	740.695	427.18	743.672	192.746	742.353	896.745	1091.29	703.868	999.619	379.486	1097.02	199.66	1089.33	864.442	1065.48	768.537	1058.85	243.423	734.675	352.96	989.841	903.946	700.316	886.661	1102.58	425.683	824.206	142.687	1103.44	695.554	863	279.5	858.176	335.152	715.093	784.198	713.007	802.531	1197.5	231	1199.28	239.256	1233.31	601.125	1194.88	739.75	661.298
	754.821	818.917	737.832	434.092	812.194	191.522	726.868	778.242	1089.8	751.874	1016.16	259.493	1098	289.5	1091.2	830	1066.25	779.69	1054.28	176.803	740.442	248.905	1058.38	806.05	729.025	834.456	1109.77	454.478	915.558	149.394	1115.47	670.867	863	279.5	863.206	313.937	713.376	797.832	663.05	828.019	1199.03	359.693	1195.6	260.2	1232.67	604.238	1194.88	739.75	672.163
	752.949	786.644	739.176	439.4	903.143	180.725	733.093	772.336	1111.71	741.22	1005.29	218.224	1098	289.5	1091.2	830	1064.95	747.398	1054.28	176.803	736.726	294.819	1023.97	829.596	709.81	774.537	1101.29	329.631	1012.82	149.063	1114.32	675.925	863	279.5	854.22	244.055	691.918	797.06	636.864	830.266	1201.62	337.259	1193.54	310.385	1232.33	606.333	1194.88	739.75	664.067
	749.946	751.73	740.675	439.93	964.767	164.105	742.8	726.474	1111.71	741.22	1005.29	218.224	1098	289.5	1083.82	777.714	1057.62	753.658	1054.28	176.803	739.687	350.789	1056.16	822.071	698.532	748.048	1107.56	393.484	1038.33	255.111	1115.9	687.698	863	279.5	826.12	212.352	674.695	803.97	635.247	848.463	1201.81	276.603	1245.05	370.181	1233	606	1194.88	739.75	699.022
	805.175	726.212	740.318	439.697	1066	237	724.528	648.083	1111.71	741.22	1038.6	218.4	1098	289.5	1090.04	856.804	1065.05	769.848	1056.03	453.541	741.243	348.082	1060.74	842.567	693.319	683.373	1100.92	455.347	1043.85	202.713	1112.92	729.895	863	279.5	804.48	192.213	656.049	772.285	645.535	829.187	1209.38	214.756	1283.95	440.057	1232.5	606	1194.88	739.75	664.555
	849.205	661.968	738.697	438.636	1008.33	334.564	725.136	617.091	1111.71	741.22	982.865	230.077	1100.26	160.158	1090.04	856.804	1064.67	809.154	1055.57	350.809	741.798	346.791	1063.51	889.109	690.341	788.798	1104.69	438.945	994.509	139.519	1113.76	701.268	863.667	410	803.842	139.895	650.149	742.702	689.005	804.4	1206.97	217.81	1321.23	461.874	1232	609.167	1194.88	739.75	669.144
	864.067	660.381	742.056	437.548	861.697	254.855	727.843	659.083	1111.71	741.22	982.865	230.077	1097.89	158.686	1090.04	856.804	1064.67	809.154	1055.9	241.937	743.863	343.374	1061.2	896.827	685.942	904.679	1108.3	372.522	916.489	185.588	1114.94	690.497	861.525	385.575	717.478	139.652	643.328	715.992	734.228	796.305	1200.77	239.725	1369.08	474.261	1233.35	607.023	1207.88	783.716	667.752
	850.555	698.186	741.879	439.677	754.966	269.461	725.531	671.906	1111.71	741.22	982.865	230.077	1097.26	215.771	1092.17	777.167	1065.11	753.567	1040.65	219.53	743.062	343.547	1040.08	879.115	711.069	895.602	1106.98	242.732	844.356	186.854	1115.22	691.017	860.013	394.286	643.833	179.864	650.639	688.241	780.53	783.795	1215.44	313.78	1386.15	463.843	1232.67	608.696	1203.59	821.579	666.552
	850.984	663.9	743.955	442.602	763.114	248.871	725.111	668.833	1111.71	741.22	982.865	230.077	1098.24	235.68	1092.17	777.167	1059.45	768.705	1054.48	212.394	742.915	342.766	1043.63	881.99	691.37	850.959	1105.72	258.724	811.161	153.92	1115.54	690.657	863.133	378.4	618.623	189.651	665.851	674.885	823.993	768.822	1239.09	388.662	1384.09	452.235	1233.07	610	1203.59	821.579	664.679
	854.981	658.096	746.545	444.348	756.24	226.9	725.96	663.84	1026.32	686.205	982.865	230.077	1089.42	267.065	1092.17	777.167	1062.92	780.921	1057.8	167.346	743.187	341.678	1060.43	880.149	691.257	710.551	1106.1	360.641	698.842	149.287	1115.38	690.117	857.46	344.84	589.919	184.907	687.716	702.478	850.532	738.915	1253.17	442.804	1390.17	433.313	1233.48	610.783	1203.59	821.579	687.938
	871.709	686.04	748.157	446	746.958	226.39	725.96	663.84	1023.91	647.839	982.865	230.077	1071.75	312.062	1092.17	777.167	1063.12	792.945	1058.77	277.071	743.23	341.438	961.203	912.618	687.678	696.354	1102.43	448.072	688.777	247.579	1114.93	691.314	861.333	365.917	549.794	216.19	683.195	734.39	851.275	730.975	1258.73	450.956	1410.26	402.919	1233.17	612.457	1203.59	821.579	662.327
	900.386	725.874	753.879	449.664	726.487	241.876	725.96	663.84	1023.91	647.839	982.865	230.077	1061.04	346.265	1092.5	655	1062.5	790.071	1058.77	277.071	743.329	341.129	1002.48	905.905	688.064	793.903	1104.94	352.648	719.799	321.748	1114.26	691.163	860.703	330.041	549.761	233.522	675.221	767.547	851.275	730.975	1245.52	470.689	1414.36	419.49	1233.35	611.442	1194	769.5	665.956
	918.561	768.439	757.925	450.519	719.523	303.818	725.96	663.84	1057.67	640.435	982.865	230.077	1063.97	374.364	1092.5	655	1068.15	793.828	1055.5	477.161	745.659	339.737	1056.65	918.555	682.823	673.838	1102.53	219.885	699.773	338.646	1113.63	691.432	862.625	363.375	554.264	269.448	674.317	781.862	836.205	804.968	1221.72	486.199	1420.98	462.434	1234.18	611.205	1200.43	765.365	666.369
	964.251	785.624	762.972	449.477	716.376	326.034	725.96	663.84	1045.36	625.159	1035	182	1063.97	374.364	1090.69	853.31	1067.24	748.089	1055.5	477.161	747.545	338.992	934.908	935.228	690.175	575.257	1108.04	270.277	696.185	252.551	1112.8	690.101	862.625	363.375	553.868	264.645	677.929	785.464	781.847	837.321	1201.15	461.667	1402.07	466.869	1236.18	613.263	1201.64	776.244	665.626
	994.289	805.778	767.737	449.051	722.193	248.731	726.493	650.64	1016.43	577.049	1035	182	1034.6	420.617	1090.69	853.31	1067.24	748.089	1055.5	477.161	745.955	339.101	748.169	905.612	709.234	589.463	1108.43	374.029	711.826	157.009	1110.66	689.324	860.67	408.318	553.868	264.645	685.249	798.227	748.526	861.342	1198	415.667	1410.37	463.849	1238.29	614.945	1201.64	776.244	659.046
	1020.75	805.491	778.242	449.463	718.156	318.877	725	658.857	973.09	543.427	1009	196.5	1024.22	428.519	1090.69	853.31	1067.24	748.089	1058.46	195.579	745.093	337.35	714.217	909.977	686.221	695.405	1107.3	399.773	828.167	157.145	1108.58	688.104	860.67	408.318	553.868	264.645	692.21	806.282	746.484	841.885	1199.36	382.143	1405.45	470.274	1240.8	616.675	1195.94	776.538	668.932
	1068.55	788.357	779.159	440.619	715.184	316.605	725.043	619.609	971.828	540.495	1009	196.5	1016.99	445.708	1091.13	777.867	1067.05	613.043	1057.68	238.712	747.189	336.263	804.993	919.629	689.552	698.895	1107.12	412.54	929.267	147.975	1108.06	689.05	860.67	408.318	553.868	264.645	706.704	807.844	712.663	811.971	1202.32	347.568	1343.91	478.724	1246.57	623.721	1196.27	845.989	661.011
	1082.44	776.624	775.681	437.095	717.437	300.517	727.214	615.107	975.941	543.198	994	189.333	1011.73	455.364	1091.88	866.5	1014.31	569.897	1048.26	280.773	747.384	335.155	958.701	919.036	681.548	594.051	1105.17	277.216	1002.14	157.138	1107.61	690.447	860.67	408.318	553.868	264.645	734.03	760.241	678.694	773.637	1203.23	416.853	1278.6	474.446	1248.17	627.347	1196.27	845.989	661.011
	1043.07	742.888	756.5	437.254	719.388	328.03	736.15	647.138	977.252	545.93	994	189.333	1011.73	455.364	1091.88	866.5	886.72	547.07	1044.92	223.704	736.939	333.49	1010.91	887.596	693.184	569.658	1109.39	365.544	1041.31	181.729	1107.89	690.123	862.905	225.286	553.868	264.645	731.369	738.877	673.152	742.623	1201.05	451.682	1232.06	476.686	1245.01	634.402	1196.27	845.989	662.354
	1026.06	736.31	763.587	428.116	753.523	433.273	730.203	723.025	1031.6	569.671	1009.92	185.208	1011.73	455.364	1091.88	866.5	803.841	550.105	1058.3	342.848	735.465	334.016	982.023	889.257	706.284	600.012	1090.15	379.285	1036.1	270.754	1106.34	691.545	857.2	290.924	553.868	264.645	728.134	728.704	686.299	717.058	1199.6	414.2	1232.06	476.686	1232.85	637.397	1196.27	845.989	667.691
	1048.46	716.671	758.685	417.092	721.26	380.87	728.18	739.73	1066	624.714	1009.92	185.208	967.404	422.152	1091.88	866.5	811.652	577.934	1059.17	352.414	767.15	328.274	969.488	897.739	710.455	713.144	1092.71	381.026	1032.9	292.203	1106.18	692.844	856.075	325.559	553.868	264.645	711.439	696.308	704.92	739.982	1209.93	391.384	1232.06	476.686	1218.89	643.527	1196.27	845.989	661.157
	1088.23	698.963	745.171	408.471	740.717	401.172	725.657	703.314	1110.32	638.189	1009.92	185.208	970.788	351.412	1091.88	866.5	845.404	663.285	1053.11	353.142	787.167	293.3	838.105	896.007	690.293	770.735	1108.23	359.67	992.497	249.645	1106.72	693.848	863.185	289.37	549.511	269.889	684.31	677.849	708.575	775.204	1199.92	389.447	1197.57	325.609	1211.91	650.575	1196.27	845.989	661.192
	1089.08	736.602	732.753	403.448	738.029	436.504	727.026	672.641	1112.37	582.577	984.611	185.111	968.195	300.078	1091.88	866.5	886.881	650.893	1040.88	344.256	778.416	250.404	937.111	894.256	690.138	668.716	1103.78	225.103	974.683	152.993	1106.04	694.97	862.026	280.436	551.108	236.4	663.398	660.816	738.347	790.381	1214.84	433.896	1249.57	271.813	1205.94	655.915	1196.27	845.989	662.025
	1087.42	752.698	737.639	397.533	723.557	372.953	727.529	696.647	1061.01	546.686	962.617	168.085	956.586	266.034	1091.88	866.5	897.688	645.29	1044.84	331.759	762.299	232.593	903.586	889.616	683.236	579.748	1104.86	217.101	1019.58	197.06	1105.59	694.746	862.026	280.436	550.898	209.814	657.756	642.195	769.141	751.956	1231.21	458.938	1319.62	225.974	1205.94	655.915	1196.27	845.989	659.878
	1085.07	748.54	721.788	382.724	733.991	248.41	725	666.5	1006.22	578.515	929.452	214	929.435	250.435	1091.88	866.5	895.826	653.569	1054.56	352.896	735.825	237.014	990.199	903.598	705.646	579.648	1112.67	308.238	1033.85	235.538	1104.62	697.955	862.026	280.436	603.571	160.774	657.756	642.195	826.588	717.434	1230.34	470.982	1322.41	228.807	1205.94	655.915	1194.5	740	685.574
	1077.87	739.83	721.188	393.92	744.579	172.281	724.467	718.2	1008.07	641.761	871.397	290.603	878.598	219.884	1089	783	926.453	678.446	1048.8	257.518	735.649	290.462	978.262	889.041	714.141	582.528	1109.34	409.047	1036.44	143.86	1103.39	700.926	860.441	449.458	666.333	145.867	657.756	642.195	841.301	685.805	1224.37	466.744	1310.3	203.701	1205.94	655.915	1194.5	740	702.906
	1083.91	738.619	735.828	408.889	756.049	212.757	724.7	684.5	973.824	620.676	854.083	325.167	813.135	203.202	1089	783	962.831	700.462	1053.64	254.957	733.28	358.502	849.312	896.432	686.729	754.343	1110.98	399.057	959.699	153.632	1102.18	702.208	860.441	449.458	710.372	146.692	657.756	642.195	841.254	676.237	1202.83	425.989	1309.67	186.796	1205.94	655.915	1196.13	745.667	666.23
	1047.84	748.455	748.007	375.832	750.19	215.057	728.265	676.01	981.092	637.789	802.621	350.345	784.898	204.316	1089	783	1005.49	721.864	1052.43	256.864	733.075	224.831	943.921	895.664	697.609	790.721	1100.64	257.475	858.215	137.234	1100.67	705.099	860.441	449.458	648.877	170.247	657.756	642.195	851.737	674.368	1207.2	427.995	1273.9	170.763	1205.94	655.915	1196.13	745.667	666.269
	1042.27	770.639	723.431	330.25	733.028	174.764	725.609	671.261	938.858	568.211	759.8	350.7	755.651	172.943	1089	783	1052.21	742.283	1051.39	257.711	741.333	201.434	814.305	879.425	683.854	735.306	1110.53	269.492	781.403	133.069	1099.77	708.043	863.263	263.842	612.475	165.525	784.5	590	837.85	701.45	1237.59	442.867	1276.79	249.196	1205.94	655.915	1196.13	745.667	666.871
	1075.78	790.752	734.672	235.38	728.594	226.535	725.868	757.088	958.082	572.784	751.047	290.625	752.908	164.988	1089	783	1054.87	742.595	1048.05	249.008	750.075	168	732.179	896.776	675.954	649.639	1107.92	341.097	729.381	145.824	1100.15	707.323	863.2	235.9	581.382	234.685	784.5	590	851.562	721.297	1232.41	484.457	1252.39	320.667	1205.94	655.915	1193.97	848.289	660.203
	1060.58	759.033	731.417	241.286	719.434	340.642	726.621	774.448	1029.39	548.564	745.695	219.136	774.643	131.298	1084.61	616.108	1058.34	728.211	1045.28	259.146	786.624	121.373	751.408	900.718	682.584	650.885	1096.64	386.646	775.615	223.197	1099.53	708.389	862.219	243.688	581.382	234.685	753.247	669.341	853	748.923	1226.55	433.751	1235.5	328.139	1205.94	655.915	1198.07	829.104	660.826
	1049.61	744.395	724.418	257.994	718.765	292.471	726.621	774.448	1096.15	579.148	753.874	189.922	841.053	119.737	1092.32	673.21	1064.12	709.155	1045.13	276.923	807.655	119.167	729.329	890.69	672.296	680.98	1101.52	455.147	871.953	175.519	1098.26	710.132	856.649	234.865	581.382	234.685	725.601	700.756	852.032	736.387	1199.72	368.377	1243.91	343.681	1205.94	655.915	1198.07	829.104	665.033
	1091.89	802.694	721.428	239.678	751.814	212.284	725.385	649.462	1111.82	596.809	750.909	177.951	888.204	151.852	1085.84	739.602	1020.72	618.953	1046.07	305.965	736.468	135.074	782.405	897.496	692.536	829.265	1107.79	353.358	976.796	152.022	1097.22	711.46	856.649	234.865	581.382	234.685	711.35	734.785	825.982	724.211	1221.46	338.206	1214.8	422.118	1205.94	655.915	1198.07	829.104	665.665
	1010.93	849.966	722.766	285.443	735.765	197.791	726.415	765.317	1114.4	566.8	744.375	161.062	958.901	200.157	1085.84	739.602	1011.16	563.223	1045.14	298.276	739.802	221.722	854.256	903.893	678.805	915.223	1095.78	241.203	1008.03	150.205	1097.28	711.907	856.703	262.228	581.382	234.685	710.097	767.766	795.965	689.298	1216.56	365.979	1221.39	466.039	1205.94	655.915	1198.07	829.104	667.234
	961.771	855.51	719.569	344.474	736.219	149.115	727.359	702.315	1114.4	566.8	744.375	161.062	1017.72	219.066	1085.84	739.602	1011.16	563.223	1046.14	301.387	732.631	281.991	722.846	882.669	690.023	873.326	1111.44	365.596	1001.55	212.669	1097.15	712.259	863.5	303	581.382	234.685	716.419	794.634	775.061	666.354	1248.09	423.502	1209.23	471.478	1205.94	655.915	1198.07	829.104	664.21
	939.412	823.888	732.866	367.077	725.762	276.321	724.436	609.974	1114.4	566.8	748.304	163.424	1018.16	219.597	1093.36	613	1011.16	563.223	1044.31	300.982	735.934	310.657	802.035	893.291	695.091	846.022	1108.73	419	1035.61	279.968	1096.37	713.337	862.875	342.75	581.382	234.685	719.675	802.355	762.364	644.455	1295.39	400.412	1201.17	458.744	1205.94	655.915	1194.39	852.234	679.383
	916.997	793.961	761.217	413.797	758.072	377.208	723.5	566.5	1114.4	566.8	780.065	194.355	1022.11	220.028	1093.36	613	1011.16	563.223	1051.96	341.381	743.111	317.317	741.778	898.712	699.687	880.523	1106.03	372.711	1034.28	233.661	1096.49	713.548	862.875	342.75	581.382	234.685	716.936	797.417	762.364	644.455	1289.44	427.644	1201.17	458.744	1205.94	655.915	1197.04	822.82	660.206
	825.745	781.23	801.154	443.385	722.786	311.786	724.667	646.667	980.745	582.23	793.094	185.781	1033.43	220	1093.36	613	1011.16	563.223	1044.97	388.434	743.896	318.344	752.681	901.765	691.672	858.108	1103.43	244.114	1018.88	147.175	1096.28	714.321	863.385	278.154	560.455	187.636	714.87	796.18	762.364	644.455	1256.08	458	1201.17	458.744	1205.94	655.915	1201.75	837.123	660.206
	799.175	848.809	741.43	467.757	762.239	220.09	728.883	824.66	888.72	554.947	792.691	193.093	1053.27	210.087	1093.36	613	1064.35	798.723	1043.11	427.756	743.272	322.415	832.168	904.238	696.43	798.285	1102.86	196.245	954.562	227.124	1095.69	715.548	861.055	270.836	561.625	186.625	714.799	811.145	762.364	644.455	1303.65	405.879	1194.67	284.333	1205.94	655.915	1197.82	833.72	664.3
	786.131	912.519	717.972	409.465	741.425	168.725	726.415	864.321	864.211	575.764	786.789	238.489	1085.95	200.4	1093.36	613	1057.35	787.361	1019.14	458.861	733.691	329.375	723.898	892.855	701.528	815.024	1110.37	273.613	1036.57	305.69	1094.12	716.748	861.055	270.836	551.429	181.143	737.673	843.067	762.364	644.455	1240.37	381.539	1199.45	297.234	1205.94	655.915	1197.82	833.72	661.649
	757.536	879.601	730.743	269.487	769.837	187.675	725.256	806.462	842.954	605.725	776.97	254.53	1086.4	190.419	1093.36	613	1071.19	771.633	985.481	469.68	738.163	334.837	813.502	899.716	703.727	838.832	1107.58	337.163	1025.36	237.069	1093.92	717.669	863.081	213.541	587.652	134.609	770.848	850.553	762.364	644.455	1220.13	427.453	1198.51	329.964	1205.94	655.915	1197.03	851.031	660.921
	756.746	821.979	721.578	305.449	752.693	270.238	738.464	662.093	830.388	568.663	774.989	270.716	1042.11	169.662	1092.56	746.762	1076.07	663.749	905.185	485.11	737.5	334.03	716.83	898.477	714.498	830.119	1108.25	366.01	1046.84	257.561	1094.25	717.782	863.081	213.541	663.905	134.571	767.62	801.628	811.379	653.04	1222.27	470.23	1258.89	240.793	1205.94	655.915	1210.21	820.552	663.371
	790.02	757.991	723.824	368.485	726.563	238.913	725.5	644	856.151	548.906	767.675	304.117	1014.27	162.913	1092.56	746.762	1068.33	668.587	814.245	486.765	739.887	347.401	805.826	892.775	707.096	834.492	1099.16	363.977	1040.89	364.203	1093.23	720.514	863.081	213.541	770.585	144.829	744.434	769.787	818.678	706.199	1226.91	402.137	1304.47	150.165	1205.94	655.915	1198.32	846.045	661.204
	778.345	701.875	760.69	476.131	727.321	154.836	742.759	644.278	928.762	562.79	762.99	333.81	1027.57	163.173	1092.56	746.762	1059.8	670.052	773.394	449.807	730.584	261.701	714.947	896.943	701.009	805.48	1105.96	284.426	1023	399.959	1093.5	721.585	863.081	213.541	829.355	166.71	724.331	734.535	839.165	761.634	1218.89	377.598	1287.14	146.562	1205.94	655.915	1198.32	846.045	663.094
	763.602	662.387	738.375	414.523	838	148.769	725.835	687.038	1018.4	591.763	762.795	376	1022.05	164.859	1091.25	639.583	1036.62	644.289	765.072	427.161	731.864	190.451	804.254	898.281	689.31	688.513	1107.86	304.679	1019.47	436.988	1093.25	723.044	863.081	213.541	855.105	211.505	717.737	710.482	846.546	761.4	1204.22	439.669	1277	211.527	1205.94	655.915	1198.32	846.045	671.621
	728.454	676.25	733.1	288.208	970.423	142.923	736.941	695.735	1094.1	618	753.101	394.831	994.821	145.897	1091.25	639.583	1016.57	601.859	807.508	406.58	756.542	141.568	728.445	898.325	696.666	711.825	1104.22	333.306	1010.15	446.525	1092.87	723.98	863.081	213.541	862.258	249.53	705.669	687.438	851.952	724.119	1199.9	344.551	1295.41	210.163	1205.94	655.915	1205.34	836.842	663.498
	721.152	739.951	752.455	347.732	1026.59	191.252	768.261	600.043	1099.97	613.033	760.545	425.667	991.672	152.383	1091.25	639.583	997.164	588.816	824.798	453.002	742.671	142.816	826.029	901.33	696.448	744.456	1104.82	373.432	1030.31	441.454	1086.32	729.954	863.4	359.8	852.018	299.651	690.83	668.991	849.239	732.582	1209.48	352.393	1272.91	143.706	1205.94	655.915	1197.86	851.281	664.859
	719.62	788.182	726.567	344.077	1051.63	272.053	732.368	666.985	1058.84	653.292	755.598	447.897	965.593	161.671	1091.25	639.583	982.739	591.239	830.269	459.396	742.111	217.676	899.67	898.253	682.359	639.52	1106.81	358.829	1041.14	349.13	1085.41	740.91	863.4	359.8	812.558	368.543	658.557	665.114	851.079	716.053	1214.73	415.912	1197.53	153.2	1205.94	655.915	1197.86	851.281	668.915
	726.583	779.007	735.768	209.607	1042.98	386.523	732.368	666.985	1082.73	605.846	752.273	427.031	932.082	166.842	1091.25	639.583	976.921	597.201	832.121	450.946	739.508	229.574	936.248	891.916	702.403	575.666	1097.52	342.061	1040.1	246.172	1085.33	740.839	863.333	306.667	788.459	394.981	637.648	715.134	853.5	736.5	1229.43	485.178	1197.53	153.2	1205.94	655.915	1212.16	851.686	667.485
	724.311	743.827	748.024	277.756	1085.31	462.229	739.709	737.545	1100.19	620.842	743.091	420.182	868.744	120.641	1091.25	639.583	975.284	605.534	815.542	471.36	737.261	227.612	947.976	880.539	691.844	627.731	1107.87	385.367	1014.58	213.437	1085.06	741.829	863.2	359.8	845.34	391.778	658.542	772.168	849.406	732.283	1242.46	442.789	1199.06	251.574	1205.94	655.915	1209.69	822.278	667.068
	716.324	663.364	753.304	396.891	1085.31	462.229	755.647	592.902	1063.16	641.492	742.852	410.195	868.744	120.641	1091.25	639.583	972.011	614.872	780.008	479.448	734.052	229.49	953.204	876.285	689.732	716.297	1095.62	393.795	1036.9	181.787	1085.02	744	863.2	359.8	859.7	341.243	676.264	821.822	852.444	700.611	1214.71	380.317	1199.06	251.574	1205.94	655.915	1198.3	800.098	671.3
	727.717	643.533	735.078	469.524	1055.5	232	755.647	592.902	1108.29	635.055	758.245	411.863	770.906	127.227	1091.25	639.583	965.81	579.049	738.041	429.636	734.471	313.604	961.638	874.617	693.865	785.715	1106.01	286.78	1033.13	264.906	1085.57	746.168	863.2	359.8	866.478	286.5	686.393	842.01	853	679	1207.6	413.874	1210.49	305.542	1205.94	655.915	1198.3	800.098	667.23
	725.371	659.947	743	426.105	1069.75	206.5	755.647	592.902	1107.62	708.216	777.823	380.615	755.325	151.789	1091.25	639.583	998.046	558.446	719.014	392.751	729.707	360.774	954.393	868.914	691.46	790.112	1105.91	279.411	1044	176.914	1084.7	746.938	862.548	268.613	862.425	289.825	692.058	856.958	853	679	1224.6	391.193	1253.27	356.483	1205.94	655.915	1197.03	798.914	667.584
	725.634	662.103	739.626	284.748	1079.66	235	736.938	742.402	1107.62	708.216	765.346	334.413	746.435	182.565	1091.37	598.022	1066.24	560.888	717.833	368.141	732.664	377.221	953.112	867.086	686.938	666.345	1106.77	369.593	993.26	159.519	1084.53	747.557	862.548	268.613	862.422	269.167	702.047	873.85	848.426	694.434	1204.77	352.462	1268.48	385.43	1205.94	655.915	1197.03	798.914	671.239
	728.795	703.998	750.3	328.625	1079	288.5	724.062	636.917	1107.62	708.216	777.386	389.564	746.566	200.906	1091.37	598.022	1066.24	560.888	721.252	350.691	736.877	300.774	962.333	865.989	719.634	575.406	1099.9	346.353	1033.03	178.385	1084.41	748.346	862.548	268.613	862.094	172.189	708.452	864.755	851.009	747.568	1205.83	414.824	1242.66	436.481	1205.94	655.915	1197.03	798.914	661.831
	739.061	726.343	729.015	446.721	1079	288.5	724.062	636.917	1107.62	708.216	777.386	389.564	758.8	229.241	1091.37	598.022	1066.24	560.888	722.031	367.054	737.048	335.705	961.564	872.091	697.434	591.533	1100.03	414.598	1029.41	256.326	1083.38	749.432	862.548	268.613	850.489	127.367	736.915	840.267	846.697	778.042	1204.38	437.908	1265.24	468.65	1205.94	655.915	1197.03	798.914	663.719
	739.594	754.397	733.667	462.667	1055.12	202.5	751.403	841.403	1062.69	698.125	777.386	389.564	773.359	267.545	1091.16	768.091	1066.24	560.888	723.333	404.419	730.551	226.242	1016.8	863.992	739.185	626.716	1105.21	354.519	1034.46	337.899	1083.26	750.839	861.763	426.868	793.452	120.581	754.788	869.295	807.667	791.258	1207.85	472.856	1223.02	473.739	1205.94	655.915	1197.03	798.914	678.944
	734.183	777.877	765.474	342.063	1067.96	218.346	727.02	737.141	1021.09	721.806	777.386	389.564	798.799	332.094	1091.16	768.091	1066.24	560.888	722.718	391.203	739.3	169.446	1056.06	829.286	727.558	693.523	1101.79	236.019	1044.48	403.944	1083.41	751.321	863.667	362.444	700.786	125.5	736.718	860.053	749.938	824.269	1215.66	468.297	1199.01	444.667	1205.94	655.915	1197.03	798.914	660.172
	729.123	805.059	740.186	241.256	1081.45	238.364	731.917	650.146	980.206	766.903	777.386	389.564	814.476	395.51	1091.16	768.091	1065.26	773.738	723.526	362.746	741.697	156.143	1060.89	791.927	691.437	740.483	1099.8	228.644	1039.5	443.734	1083.23	752.295	863.04	319.08	642.289	128.711	705.805	814.107	698.884	841.634	1219.98	440.93	1196.26	391.367	1205.94	655.915	1197.03	798.914	663.402
	728.37	813.449	741.069	249.823	1054.89	255.667	731.917	650.146	952.188	772.325	844.143	458.786	825.935	447.194	1091.16	768.091	1026.66	818.202	714.743	381.777	737.591	193.11	1058.18	781.363	715.794	782.768	1113.35	379.548	1027.98	393.34	1083.49	753.004	863.04	319.08	626.554	131.973	693.535	769.451	667.304	849.116	1203.18	408.833	1216.07	328.275	1205.94	655.915	1197.03	798.914	662.612
	730.048	820.416	729	283.669	896.342	203.462	743.73	782.033	963.287	742.187	844.143	458.786	825.935	447.194	1091.16	768.091	1007.21	836.628	723.812	410.709	739.197	249.752	1058.28	780.503	715.137	730.351	1105.43	434.804	1046.58	322.303	1083.09	753.341	862.5	319.5	613.394	135.141	675.118	744.901	667.934	831.713	1201.51	392.459	1255.77	264.725	1205.94	655.915	1197.03	798.914	674.27
	739.799	818.799	741.582	304.617	860.623	198.642	725.045	741.955	928.052	712.523	844.143	458.786	927.578	404.319	1091.16	768.091	1009.55	909.702	732.709	370.509	757.96	233.854	1059.84	832.566	694.438	725.332	1111.16	394.143	1046.9	189.551	1082.07	754.3	862.069	405.621	613.394	135.141	655.328	729.076	686.813	844.465	1201.08	390.676	1263.15	213.722	1205.94	655.915	1197.03	798.914	664.386
	738.195	799.446	745.848	316.408	751.814	151.577	726.253	675.962	905.274	693.878	914.8	481.8	936.58	343.593	1091.16	768.091	1005.5	904.667	740.727	388.911	755.031	215.376	962.493	852.882	708.671	765.003	1106.45	246.957	1034.51	185.573	1081.99	754.326	850.157	392.471	574.571	133.619	652.067	705	719.24	843.857	1219.25	405.289	1242.09	140.291	1205.94	655.915	1197.03	798.914	663.64
	725.138	780.911	753.967	323.868	728.551	214.071	726.253	675.962	877.994	618.229	960.553	471.588	925.91	314.508	1091.16	768.091	1051.33	926	723.286	353.267	779.142	165.116	962.848	903.337	677.99	623.899	1105.06	260.614	1028.84	300.181	1081.94	754.444	861.926	363.519	555.208	147.208	642.494	679.667	763.656	815.047	1233.87	454.56	1196	157	1205.94	655.915	1197.03	798.914	666.172
	731.907	715.243	749.55	339.682	743.265	320.159	726.253	675.962	872.923	574.769	1042.62	455.375	896.91	182.962	1091.16	768.091	1051.33	926	718.122	308.16	757.515	136.343	1021.09	926.852	704.2	579.401	1102.24	381.045	1023.85	414.734	1081.54	755.567	856.685	344.598	563.051	148.462	638.623	659.226	806.915	784.921	1245.48	467.94	1197.99	191.812	1205.94	655.915	1197.03	798.914	666.033
	731.038	660.668	749.263	353.474	743.962	378.762	724.615	610.308	885.282	543.887	1042.62	455.375	889.736	129.802	1091.16	768.091	1051.33	926	724.558	303.405	737.215	184.077	949.319	897.308	696.772	573.401	1100.79	465.074	1040.98	377.891	1080.37	757.371	859.906	261.082	557.231	176.538	618.464	649.393	842.258	751.867	1292.02	441.605	1195.5	220.5	1205.52	712.37	1197.03	798.914	663
	740.049	634.706	754.419	370.613	718.496	326.698	724.615	610.308	920.243	572.669	1042.62	455.375	955.333	118.333	1091.16	768.091	1068.41	689.828	719.708	331.482	729.883	318.941	1058.9	892.348	681.445	699.886	1102.25	347.54	1042.23	273.414	1081.07	757.95	858.125	289.568	557.231	176.538	582.375	655.5	851.327	740.224	1283.31	435.387	1197.28	243.125	1205.83	711.143	1197.03	798.914	656.667
	739.17	629.276	743.36	417.403	722.292	211.908	733.302	771.862	1040.22	550.694	1042.62	455.375	985.95	112.9	1091.16	768.091	1061.97	664.411	725.176	411.419	733.156	341.805	1047.22	919.567	702.126	843.924	1087.68	252.638	1039.85	222.123	1080.69	758.571	864	338	557.231	176.538	582.375	655.5	835.427	768.971	1226.79	449.132	1195.16	274.737	1206.35	710.704	1197.03	798.914	661.982
	729.212	630.776	716.809	338.574	756.458	151.812	740.211	716.294	1109.92	609.355	1042.62	455.375	969.252	134.748	1091.16	768.091	1062.63	667.737	739.94	413.327	738.823	279.484	862.124	912.057	699.41	902.068	1110.95	364.635	1013.4	246.481	1080.25	758.923	863.538	396.692	557.231	176.538	538.5	695	794.251	792.048	1214	432.841	1197.11	293.929	1205.51	708.578	1197.03	798.914	663.836
	730.421	613.091	725.359	266.219	734.186	180.053	733.721	690.106	1095.84	625.867	1042.62	455.375	997.247	157	1091.16	768.091	1061.63	685.255	768.885	427.46	739.85	272.789	725.147	888.098	684.307	783.307	1098.39	394.633	1042.54	169.884	1079.76	758.295	862.031	432.234	557.231	176.538	547.49	728.286	756.808	838.479	1211.29	401.483	1198.51	302.468	1205.46	708.298	1197.03	798.914	658.753
	750.531	624.373	737.035	235.6	736.163	342.052	727.682	691.693	1110.83	602.657	1042.62	455.375	997.247	157	1091.16	768.091	1062.62	701.73	839.683	400.868	729.881	135.942	772.633	934.851	681.831	706.969	1097.41	439.65	1037.6	208.958	1079.78	759.387	826.177	473.83	557.231	176.538	570.202	774.539	739.71	841.435	1212.26	326.015	1198.51	302.468	1205.5	707.86	1197.03	798.914	672.038
	756.735	706.454	731.537	215.364	716.646	461.761	748.919	598.365	1111.76	693.944	1042.62	455.375	903	108	1091.16	768.091	1066.98	683.611	950.045	319.254	740.394	213.833	802.892	933.529	690.584	659.397	1106.59	305.199	1034.9	263.652	1079.5	762.405	830.207	470.287	557.231	176.538	601.615	813.606	755.241	813.203	1208.34	402.145	1198.51	302.468	1205.05	705.714	1197.03	798.914	661.826
	772.052	750.371	723.355	260.492	724.254	365.572	726.939	564.97	1111.8	634.609	1042.62	455.375	776.922	139.124	1091.16	768.091	1063.4	657.565	1012.46	315.668	734.337	288.337	971.324	906.682	683.662	693.304	1105.03	237.255	1037.76	230.087	1078.42	764.035	862.853	426.647	557.231	176.538	637.164	849.739	768.419	810.081	1201.17	437.101	1197.29	272.317	1204.85	704.462	1197.03	798.914	665.278
	791.97	769.88	735.143	371.444	721.974	318.235	747.136	646.807	1099.71	687.607	1042.62	455.375	749.479	177.957	1091.16	768.091	1038.2	648.636	1028.03	395.612	732.909	239.75	1050	865.098	686.927	797.677	1110.12	329.86	1045.44	171.821	1078.6	764.522	861.565	380.729	557.231	176.538	653.705	878.468	763.794	847.103	1226.38	385.824	1198.16	303.919	1205.14	703.455	1197.03	798.914	666.781
	798.46	772.28	750.933	443.283	745.816	147.211	739.2	758.42	1109.06	733.097	1042.62	455.375	748.079	205.553	1091.16	768.091	1026.17	660.304	1036.27	475.022	741.614	143.494	1050.24	894.032	685.7	710.284	1103.36	382.515	1043.31	124.521	1078.34	765.577	863.571	364.143	557.231	176.538	631.535	869.056	791.836	839.855	1211.01	304.805	1198.16	303.919	1205	702	1197.03	798.914	660.46
	833.593	748.101	746.291	454.701	813.327	180.564	725.452	744.548	1101.52	780.766	1042.62	455.375	779.842	206.695	1091.16	768.091	1019.46	682.861	966.982	481.731	739.491	182.116	901.603	873.76	676.763	631.068	1104.26	459.737	921.388	125.769	1078.66	766.817	861.926	318.971	559.953	281.395	595.449	852.165	817.65	821.516	1207.14	348.297	1198.16	303.919	1205	699.059	1195.17	690.167	670.687
	868.566	731.275	722.176	410.843	898.16	186.21	745.415	640.894	1113.89	753.667	1042.62	455.375	793.576	262.354	1091.16	768.091	1026.35	706.333	866.767	481.157	733.708	260.716	916.681	902.867	683.255	622.517	1103.63	396.651	844.957	134.294	1078.67	769.004	861.926	318.971	547.667	264	575.274	819.699	851.778	791.074	1207.37	387.573	1198.16	303.919	1204.81	699.812	1195.17	690.167	664.497
	885.453	728.033	720.9	336.343	991.852	153.093	733.16	663.427	1113.89	753.667	1042.62	455.375	795.796	311.796	1091.16	768.091	1026.25	725.934	785.688	406.736	731.498	303.311	1015.3	911.544	683.933	681.711	1110.23	290.15	973.97	154.852	1077.61	769.913	861.926	318.971	550.737	228.684	588.417	778.226	852.792	765.625	1200.6	435.225	1198.16	303.919	1204.97	698.438	1195.17	690.167	662.843
	913.443	706.438	744.91	288.05	940.878	167.644	733.16	663.427	1109.31	581.705	1042.62	455.375	803.704	416.861	1086.06	881.706	1014.04	733.478	766.272	310.89	738.12	321.718	1010.65	921.484	683.721	764.288	1098.88	174.819	1040.45	168.967	1077.75	770.338	861.926	318.971	550.737	228.684	570.6	739.1	852.068	774.205	1206.89	441.964	1198.16	303.919	1205.05	698.381	1195.55	690.182	681.882
	925.723	695.999	739.408	322.429	832.71	182.29	733.16	663.427	1112.12	647.229	1042.62	455.375	780.577	456.231	1044.95	836.849	1012.32	740.823	788.533	222.51	756.394	224.78	880.087	927.174	690.126	778.724	1110.15	255.818	1041.81	176.15	1076	773.5	863.278	194.278	550.737	228.684	549.147	729.933	826.435	789.26	1203.43	396.458	1198.16	303.919	1205.1	698.6	1194.5	689.875	679.56
	953.645	684.539	745.048	448.288	824.873	185.873	724.051	601	1110.18	665.532	1042.62	455.375	780.577	456.231	1019.27	815.063	1028.51	725.93	851.116	125.728	754.795	165.472	745.096	902.229	684.981	683.826	1109.18	344.921	1035.23	182.938	1076.9	772.966	863.278	194.278	550.737	228.684	540.714	706.929	795.944	845.82	1211.16	338.922	1198.16	303.919	1205	697.591	1194.6	689.8	683.535
	950.383	679.083	737.79	348.743	804.97	169.848	724.5	665.5	1113.55	556.552	1089.2	220.4	780.577	456.231	975.132	860.336	1026.47	731.141	940.216	192.687	768.967	145.209	837.893	907.107	688.345	578.787	1101.97	347.337	1022.26	211.223	1076.7	772.726	855.144	178.578	550.737	228.684	545.213	692.979	784.569	855.033	1207.77	244.247	1198.16	303.919	1204.8	697	1195	689.5	664.195
	931.005	709.81	750.327	268.009	761.963	171.861	725	676.481	1100.98	560.525	1089.2	220.4	764.561	444.374	1029.12	907.117	1022.16	740.9	948.011	299.165	743.494	172.253	946.057	891.198	706.438	576.128	1098.88	341.86	1042.83	301.884	1076.83	773.185	847.992	230.992	549.618	249.455	554.25	673	778.936	851.421	1207.77	244.247	1198.59	291.529	1335.67	761.3	1195.94	689.419	670.529
	929.709	712.097	728.659	264.016	745.391	215.545	726.071	636.786	1113.25	602.125	1089.2	220.4	751.893	397.155	1087.49	874.162	1014.43	758.12	942.237	381.158	738.682	279.118	964.292	898.802	681.598	704.367	1107.89	424.333	1028.06	364.985	1076.21	773.642	863.3	278.6	549.627	210.882	554.25	673	743.167	855.472	1203.04	213.816	1198.59	291.529	1335.67	761.3	1196.6	689.55	661.585
	949.794	705.553	722.847	306.766	754.386	403.629	726.071	636.786	1112.41	653.131	998.35	168.633	745.719	360.562	1087.49	874.162	1017.17	767.122	935.687	460.102	747.373	346.517	825.246	922.902	691.768	786.524	1099.32	439.103	1037.29	390.328	1075.97	775.223	862.818	322.409	549.627	210.882	554.25	673	710.881	826.205	1212.44	257.413	1198.59	291.529	1205.56	690.312	1196.12	688.75	667.245
	963.259	700.992	721.282	338.879	846.023	289.279	726.071	636.786	1113.93	669.857	979.844	157.344	747.117	385.649	1089.94	825.627	1048.44	738.745	850.614	483.611	749.023	291.289	712.074	921.338	694.107	671.422	1099.51	435.455	1037.29	390.328	1074.8	776.848	850.85	358.531	549.627	210.882	554.25	673	691.548	790.809	1223.33	261.101	1198.59	291.529	1209.34	693.512	1196	687.593	665.094
	971.708	707.875	719.504	343.699	756.318	317.833	727.968	691.521	1112.17	718.714	979.844	157.344	749.462	427.506	1089.94	825.627	1052.75	750.375	771.184	454.413	742.056	217.101	782.903	902.395	698.57	652.244	1107.59	322.868	1043	328.62	1073.86	778.898	838.111	389.897	549.627	210.882	554.25	673	659.634	757.049	1217.77	272.192	1198.59	291.529	1214.58	694.62	1196.85	686.707	666.392
	988.424	712.451	729.537	373.03	783.1	200.833	734.932	597.955	1112.22	634.458	979.844	157.344	749.462	427.506	1089.94	825.627	1067.31	755.957	720.101	418.642	749.874	225.289	870.969	855.977	748.731	629.734	1106.13	307.038	993	198.003	1074.43	778.015	861.283	365.848	549.627	210.882	554.25	673	641.435	786.511	1221.01	290.621	1202.5	306.961	1206.83	698.984	1196.94	686.056	665.329
	1009.95	725.489	753.53	333.339	759.333	265.595	741.971	712.757	1106.12	625.368	979.844	157.344	749.462	427.506	1077.68	844.762	1066.89	721.608	717.834	373.661	742.593	243.407	842.875	890.693	695.4	657.343	1113.3	430	1006.39	146.052	1074.51	778.66	861.283	365.848	549.627	210.882	653.53	690.566	670.044	811.83	1232.67	316.289	1200.31	323.735	1205.47	702.967	1196.5	685.5	663.081
	1033.41	746.378	732.248	291.114	797.686	270.961	741.971	712.757	1113.97	714.135	979.844	157.344	824.4	456.8	1077.68	844.762	1066.71	665.373	720.117	352.799	731.415	272.581	765.323	893.187	693.305	649.027	1108.32	441.885	1032.53	212.58	1073.62	780.567	861.283	365.848	576.398	194.568	634.26	717.642	708.428	840.09	1245.58	343.676	1193.58	233.105	1205.43	702.168	1196.17	684.724	669.369
	1055.99	797.53	744.486	424.211	887.656	163	725.821	653.836	1110.77	685.987	979.844	157.344	856.512	437.465	1081.51	863.015	1065.49	662.989	710.984	333.639	738.643	301.381	784.218	914.929	694.322	668.478	1106.78	297.384	1044.38	179.162	1073.26	779.536	861.283	365.848	547.722	244.722	628.126	743.694	737.227	843.827	1224.64	369.158	1215.18	227.836	1205.43	702.748	1196.37	684.633	662.074
	1025.78	807.72	720.683	455.992	895.75	258.944	756.1	625.925	1106.94	630.987	768.856	215.656	917.438	455.812	1081.51	863.015	1071.04	628.765	705.82	248.478	758.158	225.702	949.698	911.463	700.274	668.261	1099.74	221.04	1032.28	181.235	1073.4	779.057	861.283	365.848	548.947	293.658	634.867	769.1	778.019	854.156	1200.36	337.798	1219.63	212.673	1205.31	702.28	1196.89	684.676	666.759
	960.253	792.472	721.265	415.561	885.126	293.31	725.414	743.207	1109.83	617.257	767.03	218.194	917.438	455.812	1081.51	863.015	1010.63	566.237	743.809	133.651	743.697	157.57	1022.66	862.523	691.445	690.055	1106.1	295.908	1043	249.79	1072.54	778.902	861.283	365.848	555.874	313.567	653.025	795.887	805.553	843.576	1198.38	328.094	1216.46	196.826	1204.73	705.703	1196.45	683.424	671.779
	875.697	748.808	721.478	385.881	902.689	340.678	739.892	617.649	1113.29	667.286	769.215	220.837	917.438	455.812	1029.28	899.484	899.295	571.908	716.562	153.229	751.461	151.614	1063.16	892.312	692.806	574.808	1107.24	402.311	1044.2	334.901	1073.35	778.507	861.467	315.7	549.286	273.286	662.206	818.103	828.099	807.742	1197.5	314	1229.26	162.08	1204.73	705.703	1197.17	682.354	667.447
	830.539	755.457	717.975	305.271	782.139	306.949	745.5	814.5	1113.33	622.389	770.848	222.277	1029.25	455.493	963.285	867.667	851.783	561.191	732.981	242.093	736.625	209.933	996.954	921.454	684.835	679.039	1107.01	358.212	1032.35	430.609	1072.85	779.367	861.467	315.7	549.741	244.111	666.273	851.012	851.059	755.088	1201.53	305.699	1275.72	152.601	1204.5	705.5	1196.39	681.805	667.577
	804.916	730.287	728.504	306.618	746.619	254.831	739.03	853.909	1109.57	693.078	774.071	223.375	1029.25	455.493	916.119	837.686	852.821	568.68	742.632	346.292	753.579	245.678	847.709	878.387	701.718	747.3	1103.82	258.406	1045.49	387.367	1072.51	779.472	861.467	315.7	550.565	203.826	650.724	869.662	853.222	726.722	1205.06	282.562	1334.89	160.751	1204.5	708	1197.67	682.145	666.706
	809.457	728.784	761.553	421.534	737.865	156.462	739.03	853.909	1104.68	641.25	774.275	234.422	1029.25	455.493	861.27	842.989	958.178	550.899	716.386	389.068	762.079	350.913	767.856	896.893	681.525	735.391	1107.48	330.429	1042.94	329.778	1072.85	779.56	861.467	315.7	614.452	416.349	607.52	863.6	848.919	720.514	1202.36	300.347	1386.47	146.944	1204.5	707.5	1198.55	681.594	662.806
	802.976	717.776	721.694	479.639	723.611	215.967	739.03	853.909	1112.49	594.718	775.219	254.333	1029.25	455.493	850.215	841.331	1047.75	583.637	710.202	393.883	746.8	389.117	872.382	892.435	703.774	641.342	1103.87	394.595	1044.31	246.644	1072.2	780.465	861.467	315.7	586.867	417.408	577.578	843.344	835.141	742.424	1203.07	282.474	1431.09	197.136	1204.71	707.5	1197.77	681.032	666.457
	782.558	665.33	719.231	409.891	727.708	220.308	739.03	853.909	1111.5	592.185	785.113	274.546	1029.25	455.493	824.461	860.289	1062.86	597.288	709.983	437.47	763.272	384.089	998.751	863.517	751.713	579.121	1107.72	448.878	1044.58	196.267	1071.56	781.007	862.8	345.9	561.361	392.756	560.118	819.591	783.173	817.872	1226.54	273.696	1425.7	253.51	1204.5	707	1197.15	680.423	664.409
	776.944	626.45	723.196	328.982	736.176	226.157	739.03	853.909	1113.65	652.05	808.306	344.516	1029.25	455.493	778.256	907.93	1065.78	622.713	779.988	485.663	738.502	380.402	923.604	901.319	811.653	567.194	1097.69	399.543	1044.9	139.152	1071.62	781.315	862.3	341.2	550.614	378.75	578.011	787.442	757.73	855.465	1201.81	252.068	1449.66	279.117	1204.5	706	1196.98	679.63	667.761
	790.527	600.92	763.672	383.664	771.403	153.778	725.25	659.875	1109.24	629.62	809.646	363.281	1029.25	455.493	777.898	907.614	1065.78	622.713	925.787	457.988	739.145	321.506	775.956	882.654	695.098	639.214	1108.61	280.284	956.476	138.575	1071.82	781.704	862.3	341.2	551.351	346.442	594.882	752.526	770.014	819.007	1203.27	253.927	1467.15	313.43	1204.5	706.5	1197.64	678.655	667.458
	795.403	596.307	724.487	475.75	730.1	258.762	725.2	656.65	1113.26	717	803.093	361.948	1082.43	357.286	838.739	882.322	1026.77	770.849	1005.75	412.327	768.748	290.429	904.107	899.613	726.777	643.877	1104.35	176.449	961.677	214.488	1071.4	782.604	847.699	314.558	577.276	296.293	607.511	722.479	722.959	806.275	1203.27	253.927	1468.26	345.106	1204.5	706.5	1198.86	679.141	664.978
	830.295	567.101	745.379	477.034	746.009	213.104	725.929	684.929	1083.78	750.489	809.773	360.943	1082.43	357.286	831.133	875.707	988.218	899.164	1039.85	403.06	847.94	272.794	984.093	890.46	773.966	690.732	1107.68	250.874	1011.5	239.132	1071.75	784.52	847.699	314.558	590.339	249.93	612.345	675.552	699.856	823.193	1203.27	253.927	1468.26	345.106	1204.5	704.5	1199.69	677.884	665
	896.384	585.026	732.06	471.25	726.291	238.631	724.973	785.189	1109.63	791.746	823.617	384.891	1081.71	276.714	849.953	877.709	1073.3	928.179	1047.57	422.618	854.379	212.899	978.74	900.344	749.059	748.424	1102.84	320.807	1040.5	221.307	1070.19	784.781	862.926	413	631.845	225.481	612.345	675.552	701.843	806.43	1206.55	432.637	1468.26	345.106	1204.57	704.391	1200.57	677.725	663.406
	963.619	632.727	740.944	333	751.756	323.805	725.944	842.75	1109.52	741.262	810.182	385.242	1081.71	276.714	873.823	875.543	1073.3	928.179	1041.91	477.9	779.159	155.046	842.454	896.412	690.965	779.242	1075.31	294.908	1038.35	144.828	1070.31	784.467	862.926	413	646.808	206.162	612.345	675.552	715.952	828.317	1209.97	486.065	1468.26	345.106	1204.96	700.393	1199.21	677.876	666.949
	1055.19	660.66	724.4	304.68	748.58	393.36	725.259	717.481	1112.96	765.071	818.723	368.241	1081.71	276.714	886.557	860.83	1072.55	824	899.22	483.307	778.84	159.676	969.301	903.88	706.023	791.644	1109.01	289.397	936.205	157.49	1069.68	785.043	862.926	413	662.324	198.342	541.524	687.952	725.489	847.028	1200.84	462.02	1468.26	345.106	1204.88	698.562	1199.57	676.462	663.703
	1058.82	664.292	742.056	383.888	740.012	440.198	725.81	791.571	1113.25	829.425	818.066	366.418	1081.71	276.714	916.194	853.844	1066.64	794.804	790.802	468.009	775.809	179.157	1051.8	884.211	698.349	790.68	1099.22	254.401	883.078	155.218	1069.51	785.834	861.697	325.576	665.552	216.44	552	704.5	699.074	821.274	1201.3	410.41	1468.26	345.106	1205.05	699.368	1199.78	676.284	663.846
	1012.7	642.634	742.056	383.888	759.25	315.771	726.487	814.359	1109.31	793.295	816.973	360.432	1081.71	276.714	939.948	840.28	1065.14	791.403	730.573	470.656	761.579	188.272	1062.07	870.211	692.574	856.129	1105.66	169.351	1014.73	143.839	1068.49	784.556	863	295.5	701.225	198.991	549.125	717.875	663.534	844.333	1202.39	412.061	1468.26	345.106	1204.76	699.059	1200.14	677.243	664.466
	1052.16	720.967	735.2	411.333	744.5	370.017	725.485	714.97	1109.31	793.295	813.112	363.413	1089.5	394.5	928.157	783.414	1065.14	791.403	714.188	471.61	743.881	203.842	990.532	928.902	692.746	796.368	1107.75	290.736	1035.84	239.053	1068.66	784.194	843.813	290.28	711.377	213.523	587.574	767.17	641.283	835.531	1224.63	446.553	1459.43	339.35	1204.97	698.8	1200.35	675.713	659.143
	1090.23	810.77	739.603	298.198	847.82	316.32	726.75	667.208	1113.63	601.067	827.84	419.349	1062.78	335.756	971.833	752.414	1065.14	791.403	748.244	478.295	803.413	197.909	790.038	901.178	697.522	777.341	1110.23	325.053	1041.19	199.062	1067.76	784.514	862.765	272.853	721.462	188.143	571.932	792.641	615.149	817.753	1221.06	487.358	1469.03	420.571	1205.31	700.111	1200.81	673.587	662.785
	1088.71	792.581	736.729	263.881	847.82	316.32	724	777.452	1108.06	605.5	837.312	483.5	1062.78	335.756	957.646	702.174	1065.14	791.403	884.267	482.905	805.363	179.255	720.565	910.518	711.762	786.47	1104.36	224.471	1008.39	154.623	1068.09	783.92	862.765	272.853	741.793	151.172	539.591	783.348	608.783	771.183	1224.77	451.939	1466.1	381.048	1205.07	699.034	1201.47	674.269	664.835
	1054.11	749.163	760.23	211.667	942.554	432.277	728.756	874.291	1111.13	695.519	837.312	483.5	1094.58	212	943.019	670.357	1061.45	558.664	1017.01	478.867	793.883	173.918	870.195	937.319	730.585	756.323	1081.29	167.108	925.989	163.598	1068.59	783.364	862.765	272.853	703.429	139.543	549.788	764.835	612.386	729.955	1205.58	403.434	1464.9	362.416	1205.41	701.231	1201.14	672.665	679.069
	1063.93	707.819	777.643	168.52	907.173	458.436	724.846	729.462	1099.32	744.323	837.435	456.87	1099.33	183.852	1001.98	686.978	977.137	554.005	1059.14	474.071	785.07	212.541	996.47	923.739	694.752	722.952	1107.84	271.964	820.961	142.601	1068.22	782.96	864.867	278.933	645.735	190.441	551.899	744.303	583.305	695.542	1201.75	408.642	1468.63	331.8	1205.42	701.375	1200.93	672.043	664.262
	1091.81	674.845	777.451	153.055	879.079	450.171	725.111	768.5	1104.01	797.636	830.545	423.162	1099.33	183.852	1017.01	726.805	935.438	569	1059.14	474.071	778.269	234.607	984.275	901.927	697.48	648.963	1108.3	324.322	794.387	146.697	1067.7	782.796	864.867	278.933	623.655	245.736	594.176	715.338	551.5	685.786	1204.29	461.933	1472.42	284.189	1205.63	700.3	1201.15	670.429	663.046
	999.011	649.511	727.303	193.303	827.81	293.778	725.233	813.9	1111.78	829.873	842.032	450.742	1035.31	181.904	1049.74	746.909	932.701	592.624	949.273	478.796	768.756	251.21	1035.18	883.226	705.437	611.588	1103.54	326.226	973.094	138.01	1067.07	782.662	864.867	278.933	654.463	270.722	616.103	685.759	541.81	716.127	1199.66	485.316	1455.25	225.416	1205.72	702.06	1201.55	670.618	666.089
	846.426	661.221	722.103	234.675	815.867	235.36	726.717	839.623	1113.14	805.286	895.833	483.792	1011.4	182.158	1049.74	746.909	946.267	587.535	885.485	411.525	757.739	268.034	1061.65	851.597	691.036	738.191	1093.89	319.872	1005.24	167.381	1066.36	782.383	862.714	268.286	630.791	307.092	603.217	648.522	563.141	759.697	1215.34	415.739	1458.57	273.817	1206.06	702.183	1201.59	668.868	662.28
	749.967	678.992	724.243	268.57	752.786	172.845	725.625	705.438	1113.5	724.167	982.5	467.167	986.473	176.075	1049.74	746.909	882.617	565.472	800.186	326.241	738.185	285.086	1015.64	907.368	686.169	684.812	1078.68	319.067	1035.63	204.726	1063.41	782.456	862.727	325.091	582.542	318.194	603.217	648.522	595.224	808.796	1219.44	395.401	1465.85	407.35	1206.29	702.019	1201.61	668.676	661.071
	743.998	664.639	731.661	297.868	721.638	243.423	725.625	705.438	1114.51	648.22	1044.67	443.733	943.273	155.805	1049.74	746.909	835.864	556.341	751.113	302.493	735.158	308.142	878.957	870.769	691.827	604.927	1069.92	326.223	1044.65	199.817	1063.09	781.896	862.727	325.091	582.542	318.194	603.217	648.522	620.739	822.908	1270.65	402.969	1470.27	420.358	1206.41	702.764	1201.96	667.765	694.798
	737.103	629.293	726.173	244.953	713.207	325.948	724.278	613	1109.22	649.154	1044.67	443.733	896.945	126.233	1054.15	562.333	763.843	555.099	756.665	210.853	758.996	185.514	876.468	900.931	696.869	597.602	1065.49	327.689	1009.95	141.283	1063.13	781.269	862.727	325.091	582.542	318.194	603.217	648.522	647.914	820.368	1301.42	444.939	1470.04	378.125	1206.15	703.706	1203.16	665.571	694.798
	731.726	632.004	722.264	303.645	711.607	449.821	724.412	674.588	1113.45	734.095	1044.67	443.733	967.933	132.683	1043.5	578.995	730.34	632.931	797.622	122.338	748.792	148.246	993.014	920.394	686.353	760.98	1064.92	327.175	888.813	157.795	1062.26	781.565	862.621	266.517	582.542	318.194	551.859	744.987	673.006	832.728	1229.02	468.517	1469.06	378.613	1206.86	706.037	1203.08	666.961	694.798
	759.209	672.849	720.313	355.836	741.491	431.386	726.6	703	1108.11	818.774	1044.67	443.733	993.542	154.121	1043.5	578.995	754.922	687.754	913.27	208.911	740.216	210.91	818.177	927.775	698.621	837.564	1064.34	326.396	851.781	144.619	1062.39	781.885	858.427	345.538	582.542	318.194	553.087	782.63	719.622	824.622	1206.63	463	1459.98	390.413	1206.69	705.653	1203.05	663.571	661.158
	738.523	691.186	721.344	397.484	748.465	389.871	725.375	625.625	1108.98	855.239	1044.67	443.733	906.333	116.667	1091.85	597.231	755.233	750.29	978.284	277.662	758.403	304.115	731.688	895.696	687.486	695.571	1062.99	325.215	984.222	141.318	1061.66	782.741	858.427	345.538	548.948	328.221	555.634	799.451	757.733	825.807	1201.7	340.617	1435.95	406.612	1206.76	706.172	1203.06	659.729	663.916
	739.552	720.167	721.718	401.924	724.295	436.72	725	627.5	1113.45	794.182	1044.67	443.733	815.239	133.972	1091.33	652.667	759.386	731.227	1017.9	288.231	745.737	319.959	851.265	885.045	709.662	677.69	1064.23	325.158	1040.31	201.32	1061.15	782.757	859.885	442.311	549.433	287.667	544.224	783.565	792.743	822.271	1218.27	265.188	1422.47	359.326	1206.41	705.626	1203.99	658.4	675.535
	724.522	740.897	722.293	391.694	725.301	373.212	724.921	685.19	1107.23	700.614	1074.5	320	778.562	153.992	1091.33	652.667	767.002	708.971	1017.9	288.231	752.854	414.976	952.334	895.899	695.227	748.736	1063.61	324.046	1035.16	291.627	1061.42	782.622	864.333	392.333	568.775	220.761	550.3	758.03	810.174	844.174	1204.81	294.863	1386.81	258.229	1206.63	705	1204.6	658.067	664.128
	754.222	794.55	745.437	396.867	718.735	393.713	724.921	685.19	1111.12	667.924	1080.5	308	768.719	144.223	1091.33	652.667	736.879	705.864	1017.9	288.231	759.139	462.583	1062.63	872.951	678.205	872.498	1060.63	321.378	1037.62	162.25	1060.05	784.221	864.333	392.333	572.217	182.75	562.905	741.095	825.299	857.878	1202.46	312.646	1352.83	198.09	1206.56	705.7	1204.12	657.739	672.087
	778.96	814.904	725.36	419.301	716.64	397.132	723.769	829.769	1101.88	640.184	1080.5	308	759.242	132.637	1091.2	786.8	782.219	651.052	993.053	484.895	747.433	403.986	946.332	909.912	690.234	818.321	1060.01	320.982	942.602	146.753	1060.19	783.903	863.5	259.625	578.721	152.049	574.611	718.847	831.982	820.923	1201.09	326.869	1317.1	168.792	1206.68	705.763	1205.36	655.171	702.533
	806.452	821.955	733.625	402.895	744.203	302.962	725.963	804.111	1112.75	683.938	1080.5	308	816.888	142.491	1091.2	786.8	787.72	637.073	1026.55	473.83	736.225	305.532	983.732	896.005	689.477	698.574	1060.46	321.63	998.514	136.01	1059.81	783.572	843.657	277.299	556.483	166.433	552.163	686.651	850.764	781.073	1201.08	330.983	1297.11	180.071	1206.13	701.949	1205.91	654.206	659.39
	818.967	809.486	757.465	399.896	733.296	177.944	725.571	731.333	1112.5	606.125	1046.05	206.562	816.888	142.491	1091.2	786.8	789.664	647.117	1058.39	458.509	741.461	266.27	959.368	892.704	693.316	680.462	1058.48	321.301	1041.65	183.744	1059.02	782.964	843.657	277.299	560.782	197.418	544.174	683.304	850.911	744.8	1202.83	330.729	1285.48	289.177	1206.45	696.797	1206.62	652.085	665.421
	824.368	794.712	746.184	358.809	724.361	224.143	758.231	731.912	1110.6	605.933	1028.86	228.72	816.888	142.491	1074.67	567.6	791.958	651.17	1056.34	440.557	743.054	232.504	777.13	933.834	701.37	798.804	1091.49	329.736	1045.18	354.253	1058.95	783.586	861.579	275.737	560.782	197.418	550.658	684.632	850.7	734.325	1202.85	335.464	1286.4	357.773	1206.96	699.474	1206.92	651.764	667.397
	825.916	787.1	739.616	338.413	725.73	254.513	727.263	757.965	1110.86	675.414	1028.82	241.109	997.393	134.777	974.732	608.78	784.673	626.975	1031.65	398.558	746.861	251.848	711.743	919.982	699.086	777.109	1109.15	368.968	1042.71	469	1059.48	781.914	862.667	301.333	560.782	197.418	545.732	676.415	847.241	756.504	1201.32	318.875	1296.65	404.727	1208.38	700.259	1208.13	648.644	675.948
	823.623	783.702	724.438	323.485	745.131	148.631	732.855	852.718	1110.86	675.414	1025.77	323.295	968.431	131.324	1091.33	685.833	779.265	608.108	1008.1	290.386	747.099	386.133	795.201	897.247	726.358	831.751	1106.34	413.904	1036.67	439.766	1058.65	782.518	859.5	363.727	553.382	252.303	550.708	663.375	815.556	781.235	1201.8	303.369	1314.44	447.911	1207.07	690.492	1208.3	647.826	671.577
	825.638	782.923	745.68	314.835	730.087	188.076	726.815	844.574	1094	718.5	1025.77	323.295	933.765	134.987	1091.33	685.833	794.617	594.306	1010.06	192.796	747.903	462.742	905.257	884.003	686.312	725.229	1107.71	433.93	1024.46	346.613	1057.75	782.826	862.188	400.812	549.12	298.18	549.3	640.7	781.984	811.231	1207.04	323.081	1319.98	439.97	1209.9	687.042	1208.29	646.051	667.333
	839.196	785.017	735.161	262.393	725.867	267.177	742.405	672.631	1108.15	666.836	1025.77	323.295	904.015	129.939	1091.33	685.833	809.067	581.755	917.008	166.508	751.244	403.374	958.694	890.284	681.842	578.792	1108.03	341.568	1035.43	207.529	1058.15	782.593	863.333	375.611	607.491	456.382	564.024	661.927	756.518	819.403	1202.51	338.056	1370.56	391.378	1218.41	683.573	1208.79	644.752	664.637
	793.665	810.797	740.773	324.508	723.113	350.943	742.405	672.631	1106.49	692.982	1025.77	323.295	858.763	157.688	1091.33	685.833	841.584	566.653	790.631	190.553	736.187	290.86	837.078	868.986	700.061	576.569	1106.15	270.008	1042.59	212.861	1057.04	782.367	863.333	375.611	581.265	461.118	567.571	688.584	737.441	828.344	1226.74	361.486	1391.32	369.642	1229.86	684.935	1208.65	642.648	662.21
	762.953	845.361	732.493	382.396	723.699	436.504	727.808	635.534	1110.9	785.122	1025.77	323.295	865.122	207.074	1061.21	854.88	778.715	636.484	739.114	196.741	762.799	378.809	881.466	891.971	692.205	656.466	1093.97	337.683	1030.23	277.788	1056.04	782.972	863.333	375.611	581.265	461.118	556.685	716.055	720.149	851.66	1223.04	404.728	1396.34	365.806	1242.02	697.031	1208.97	640.844	669.827
	819.862	917.48	718.714	433.596	743.783	359.472	733.628	775.884	1111.4	824.239	1087.5	325	861.476	236.372	1061.21	854.88	757.925	729.45	733.007	195.959	748.638	457.2	974.625	885.731	683.322	763.22	1102.56	360.531	981.362	368.414	1056.17	783.176	828.488	228.543	581.265	461.118	548.011	736.636	750.748	829.534	1211.72	440.197	1442.59	384.37	1242.58	701.871	1209.35	637.531	660.895
	857.81	939.129	725.292	471.539	736.375	248.833	732.673	820.357	1097.94	790.768	1087.5	325	851.507	225.724	1061.21	854.88	995.339	711.536	722.087	218.093	752.375	384.096	1054.9	890.741	686.714	892.95	1104.42	423.647	1012.21	416.019	1055.67	783.436	862.6	265.3	568	278.846	557.699	766.075	775.775	847.2	1222.56	464.16	1459.65	423.483	1242.06	702.495	1211.35	637.564	677.993
	892.698	902.379	725.292	471.539	726.49	216.71	729.443	885.803	1112.8	782.44	1087.5	325	807.545	208.091	1061.21	854.88	1062.68	665.273	718.132	233.556	831.239	280.332	1060.79	870.202	698.586	855.907	1106.38	432.686	1020.94	401.708	1055	784.015	862.6	265.3	565.975	248.062	583.217	783.264	829.099	819.435	1221.87	474.122	1452.71	395.985	1241.72	702.414	1207.81	644.025	664.424
	922.957	826.779	720.886	422.583	729.488	337.721	735.896	679.045	1110.74	843.177	1087.5	325	771.905	212.373	1061.21	854.88	977.564	576.82	800.501	324.838	852.048	255.174	1023.04	910.458	682.103	749.251	1106.36	288.151	1033.06	404.534	1054.91	784	862.6	265.3	563.012	201.537	614.626	814.626	845.875	770.678	1205.47	485.968	1452.71	395.985	1241.64	702.362	1204.93	649.812	659.583
	944.645	783.626	735.643	343.77	726.062	306.088	733.685	594.87	1111.16	787.127	1087.5	325	748.446	239.041	1092.48	844.448	900.96	714.249	917.415	356.334	787.549	183.055	858.384	875.48	685.872	721.938	1106.86	316.645	1031.69	413.604	1054.03	784.753	862.6	265.3	566.964	192.627	625.271	851.699	853.556	728.222	1213.16	458.126	1456.01	276.458	1241.34	702.572	1202.08	652.775	665.591
	946.061	769.256	759.13	405.041	718.95	214.885	733.753	661.481	1092.56	745.506	1087.5	325	747.957	248.872	1092.48	844.448	739.898	710.156	964.461	403.276	740.715	188.594	795.151	901.479	682.948	659.241	1110.23	409.23	1033.68	395.147	1053.37	784.641	862.6	265.3	549.746	247.678	623.855	877.557	853.556	728.222	1205.31	388.65	1453.81	239.929	1241.02	702.266	1201.78	651.037	659.277
	866.717	743.97	741.542	455	728.531	169.025	740.188	807.354	1114.35	805.706	1087.5	325	746.353	189.015	1091.87	875.467	740.095	807.624	956.073	411.434	749.071	190.256	928.909	899.463	692.553	570.593	1105.86	459.688	1033.43	375.163	1053.08	784.832	862.6	265.3	549.746	247.678	606.298	879.307	844.154	688.617	1199.07	357.4	1469.02	321.28	1239.88	700.169	1195.29	649.314	662.049
	823.797	700.569	718.022	365.065	775.389	146.278	740.188	807.354	1103.96	864.902	1087.5	325	758.952	179.829	1091.87	875.467	893.802	788.468	837.499	454.633	741.25	164.675	1000.84	881.15	689.776	646.68	1104.51	312.839	1043.77	308.274	1051.22	785.161	864.5	353	549.746	247.678	564.715	853.431	802.433	656.642	1222.8	379.93	1470.81	425.675	1239.49	699.581	1194	651.5	686.143
	845.39	670.804	725.131	313.343	816.5	160.38	740.188	807.354	1108.96	852.649	1010.36	216.203	758.952	179.829	1091.87	875.467	1039.28	682.076	861.108	459.398	735.463	154.95	1032.13	909.516	695.285	778.123	1088.43	259.482	1036.34	231.135	1050.59	785.64	862.346	368.808	549.171	370.39	544.974	829.388	764.328	616.906	1203.53	406.561	1470.81	425.675	1239.84	699.376	1194	651.5	662.582
	836.968	661.379	735.113	304.526	877.37	198.337	740.188	807.354	1111.66	790.328	971.86	156.947	796	125.7	1091.87	875.467	1039.28	682.076	933.581	429.947	731.745	238.656	1003.76	923.569	689.025	729.34	1104.72	331.641	1035.86	187.913	1051.31	785.204	862.346	368.808	548.604	348.625	571.134	802.659	764.328	616.906	1213.14	401.409	1470.81	425.675	1239.82	700.13	1192.5	743	660.771
	833.246	658.047	726.661	298.788	961.2	328.038	725	673.417	1109.88	754.212	998.233	156.467	750.856	156	1091.87	875.467	1060.49	860.331	978.32	396.877	743.502	295.494	1018.35	919.879	701.826	610.29	1085.56	370.088	1038.08	248.8	1050.95	785.63	862.346	368.808	558.33	294.427	594.52	764.912	764.328	616.906	1224.23	387.8	1470.33	401.333	1239.9	699.758	1192.5	743	660.771
	836.671	669.757	718.268	320.829	1039.56	273.286	725	673.417	1104.25	750.821	1037.63	184.723	760.154	180.115	1091.87	875.467	914.866	894.908	987.679	394.157	736.46	210.319	858.384	901.597	708.284	596.874	1107.19	411.451	1045.51	344.551	1049.62	785.669	861.867	207.8	589.26	228.865	571.013	716.127	764.328	616.906	1202.73	373.278	1466.01	380.465	1239.72	699.709	1195.22	819.25	662.632
	837.004	691.628	716.846	351.763	948.034	175.181	724.5	639	1077.22	813.569	1037.63	184.723	755.362	224.709	1090.09	881.914	860.785	770.663	1020.05	406.405	734.661	239.348	731.69	881.712	691.672	712.633	1099.4	401.5	1027.17	414.735	1050.57	784.725	863.762	271.857	591.468	218.734	540.333	699.889	791.464	629.393	1216.57	388.061	1470.1	372.552	1239.93	700.579	1202.41	756.535	663.673
	895.438	748.634	717.195	381.506	849.885	152.841	725	638.778	1104.84	845.253	1037.63	184.723	746.048	303.25	1090.09	881.914	844.932	675.008	1058.43	406.914	761.175	310.203	785.098	916.791	693.918	815.121	1103.07	263.19	1025.66	460.69	1049.7	785.516	862.5	318.5	600.6	180.829	551.667	698.625	772.639	701.197	1207.67	398.843	1470.1	372.552	1239.57	699.043	1193.76	732.235	661.774
	937.054	832.126	726.979	441.434	748.112	288.061	725	638.778	1113.47	755.789	1009.35	172.077	744.463	361.522	1090.09	881.914	802.925	569.876	1059.5	351	747.725	431.94	938.787	893.599	685.941	705.523	1105.22	299.162	1020.08	464.49	1049.67	785.836	860.026	297.41	640.027	193.946	549.769	689.051	807.522	752.137	1221.35	459.089	1465.86	406.437	1240.22	698.727	1193.76	732.235	669.653
	940.888	867.562	722.637	455.752	717.836	345.716	723.935	738.129	1110.98	715.978	1032.55	168.237	749.039	389.392	1090.09	881.914	801.727	573.111	1059.5	351	747.725	431.94	1027.52	860.562	721.898	664.64	1106.25	378.772	975.266	458.266	1048.54	786.558	864.2	262.4	681.5	148	551.506	698.203	849.149	753.149	1232.08	480.546	1464.35	384.691	1240.39	699.265	1193.76	732.235	666.715
	950.093	844.612	811.269	476.077	721.337	248.495	726.074	756	1061.35	713.986	1032.55	168.237	749.613	382.05	1090.09	881.914	801.781	576.326	959.747	214.628	737.346	448.253	1050.39	894.433	697.801	651.04	1108.57	435.849	925.235	466.353	1048.84	786.512	864.2	262.4	691.833	139.167	559.487	718.821	852.074	730.407	1248.55	472.393	1464.35	384.691	1241.19	699.286	1193.76	732.235	661.575
	975.864	871.995	718.538	478.988	730.55	164.504	725.247	699.156	1104.45	667.385	1032.55	168.237	746.655	444.673	1087.2	848.333	799.392	576.576	879.541	175.097	728.539	415.568	874.102	924.748	693.66	778.834	1107.16	296.186	905.669	465.14	1047.33	785.825	864.2	262.4	695.367	136.3	547.164	752.045	848.038	737.01	1240.83	476.519	1464.79	451.112	1241.13	698.62	1196.28	790.298	665.469
	1006.83	890.408	720.938	349.185	718.385	292.6	725.727	632.636	1104.45	667.385	1032.55	168.237	751.055	389.492	1091.12	851.75	795.219	572.653	841.712	124.159	730.676	337.227	728.745	936.538	688.138	909.185	1108.68	327.691	890.622	464.047	1047.88	785.362	864.2	262.4	708.609	123.812	547.924	743.658	850.432	720.297	1206.85	488.009	1440.8	473.238	1241.4	698.871	1196.28	790.298	691.481
	1009.18	916.522	717.93	243.124	722.2	364.62	727.053	651.965	1040.18	590.143	1032.55	168.237	758.526	417.781	1091.12	851.75	783.071	558.975	760.935	143.728	733.535	283.548	758.189	896.898	692.025	845.895	1095.93	326.69	893.669	468.396	1047.64	785.212	864.2	262.4	792.372	122.929	547.307	726.947	834.807	691.441	1200.84	437.142	1415.05	426.53	1241.35	697.3	1196.28	790.298	667.265
	979.653	914.046	718.157	180	741.341	460.706	749.688	793.792	1040.18	590.143	1032.55	168.237	749.626	423.011	1091.12	851.75	732.681	556.61	728.346	215.922	738.349	217.945	896.076	898.419	694.422	728.076	1100.6	372.024	859.721	466.502	1047.29	783.452	864.2	262.4	856.328	129.578	542.462	715.154	793.977	654.123	1205.57	413.435	1416.06	354.472	1241.89	697.04	1196.28	790.298	661.533
	992.362	870.12	718.635	225.176	720.5	397.385	743.11	851.459	1040.18	590.143	1032.55	168.237	748.623	356.768	1091.12	851.75	756.954	686.876	725.63	296.528	729.55	310.227	786.309	883.119	697.909	644.189	1104.18	424.301	817.5	472.5	1050.09	779.61	853.542	344.458	864.068	178.63	542.462	715.154	771.077	634.09	1239.84	451.155	1420.68	311.415	1241.72	695.21	1196.28	790.298	659.96
	1047.45	815.475	724.853	263.164	722.49	341.808	729.289	822.344	1087.89	603.333	1032.55	168.237	746.632	334.821	1084.13	853.875	755.892	758.443	714.076	399.296	727.596	354.683	805.216	913.36	689.316	736.321	1110.75	449.137	794.82	468.626	1049	778.872	853.542	344.458	860.156	237.722	542.462	715.154	771.077	634.09	1229.42	467.585	1395.98	272.67	1242.94	696.75	1196.28	790.298	660.299
	1088.31	785.215	726.12	301.032	721.803	363.472	723.5	710.222	1087.89	603.333	1032.55	168.237	747.587	276.913	1084.13	853.875	746.998	771.572	714.913	461.476	732.788	386.253	903.581	937.98	689.882	892.997	1104.95	355.748	794.82	468.626	1047.94	777.109	853.542	344.458	849.713	273.59	542.462	715.154	771.077	634.09	1202.69	418.52	1407.22	244.406	1242.69	697.026	1196.28	790.298	666.198
	1083.62	762.62	723.06	339.54	731.516	443.547	735.149	614.108	1087.89	603.333	1032.55	168.237	747.747	299.687	1084.13	853.875	738.96	768.338	714.292	469.112	730.415	251.599	1044.81	914.965	709.151	904.493	1105.89	280.061	741.178	468.232	1047.37	770.487	853.542	344.458	862.078	306.725	542.462	715.154	771.077	634.09	1207.16	390.443	1409.38	221.05	1243.78	698.182	1196.28	790.298	666.366
	1086.48	697.068	721.871	344.2	723.4	460.687	725.625	678.812	1087.89	603.333	1032.55	168.237	744.478	376.257	1084.13	853.875	743.439	765.244	795.341	483.7	735.676	241.348	1051.94	868.587	679.916	695.519	1104.25	256.749	729.848	464.944	1041.86	760.092	853.542	344.458	859.594	332.547	542.462	715.154	771.077	634.09	1204.79	412.875	1409.63	189.97	1243.63	697.085	1196.28	790.298	663.61
	1070.93	692.051	735.784	277.388	721.975	429.678	724.556	746.889	1025.4	600.682	1032.55	168.237	751.832	442.429	1084.13	853.875	749.303	765.207	918.448	484.589	733.864	355.696	1048.18	846.723	689.874	587.705	1086.71	302.359	737.848	460.814	1032.52	750.219	853.542	344.458	860.6	342.85	546.333	658.333	789.441	645.288	1215.69	429.812	1362.69	153.746	1244.14	697.901	1196.28	790.298	682.846
	1062.9	721.138	732.123	231.91	721.975	429.678	737.789	850.556	1012.91	654.372	1032.55	168.237	748.565	436.739	1084.13	853.875	737.92	772	1052.79	485.244	761.063	445.478	1048.52	870.434	685.755	712.296	1111.95	363.5	739.656	460.52	1031.02	745.101	862.8	301.2	841.92	306.464	580.36	682.08	783.426	714.432	1223.52	488.351	1315.54	172.128	1243.93	697.716	1196.28	790.298	682.846
	1072.79	776.438	722.509	262.875	719.687	433.748	726.047	835.395	989.329	695.247	1040.18	398.045	747.893	430.661	1091.1	851	745.754	737.078	1052.79	485.244	771.053	463.368	1047.25	892.683	687.46	877.778	1098.15	392.509	740.475	457.977	1030.11	743.521	858.988	247.699	850.65	271.271	600.771	706.917	808.171	749.462	1201.43	446.817	1289.58	152.514	1243.09	695.53	1196.28	790.298	659.028
	1078.81	822.846	719.643	342.726	719.453	399.291	737.1	717.175	951.22	723.857	1046.12	359.875	749.684	384.53	1091.1	851	756.478	668.591	1041.43	276.114	733.875	417.581	1047.25	892.683	730.512	904.887	1100.17	417.925	716.062	470.986	1030.29	742.843	863.59	181.692	846.678	247.533	616.22	743.56	832.613	776.76	1199.32	397.129	1352.44	148.605	1243.4	696.134	1196.28	790.298	664.032
	1019.1	830.864	725.768	384.126	719.453	399.291	726.25	695	993.078	762.964	1046.12	359.875	746.246	306.29	1093.95	832.095	809.216	594.105	1059.28	224.86	739.917	366.057	891.286	919.354	695.173	872.743	1108.39	303.57	697.353	418.332	1029.96	743.541	849.197	203.724	832.344	221.831	589.596	748.807	848.267	786.448	1210.38	316.784	1391.85	199.828	1244.05	697.385	1196.28	790.298	682.672
	971.605	868.853	721.738	423.723	715.184	419.11	723.587	794.905	1002.6	768.121	1046.12	359.875	748.577	312.231	1065.59	854.138	881.934	549.549	1059.28	224.86	741.859	361.714	741.681	893.028	685.032	698.383	1106.75	289.136	748.426	357.671	1029.42	743.521	831.342	215.208	815.618	193.306	561.759	754.955	851.061	758.061	1201.12	292.047	1411.8	265.272	1243.95	697.458	1196.28	790.298	663.261
	945.846	868.851	719.325	376.843	719.952	388.976	724	847.963	1059.33	790.883	1046.12	359.875	748.577	312.231	1073.39	860.718	932.69	567.47	1052.62	126.291	740.011	351.08	872.183	917.898	696.571	578.965	1103.74	377.583	819.786	303.866	1028.41	744.349	829.586	211.155	787.655	141.276	567.127	761.833	849.573	747.707	1199.89	323.865	1435.87	265.547	1243.98	696.642	1196.28	790.298	665.485
	926.767	874.402	708.927	317.32	717.173	465.222	726.649	868.442	1113.76	796.24	1046.12	359.875	765.667	455.333	1073.39	860.718	980.705	640.889	983.651	142.206	735.76	333.306	943.227	930.381	690.496	630.63	1107.87	445.587	877.929	290.544	1027.18	743.877	844.795	177.386	848.835	148.139	545.99	794.748	853.581	780.742	1224.73	393.897	1417.92	259.716	1244.22	697.6	1194.7	790.6	666.011
	896.583	894.885	712.367	316.259	728.221	413.389	730.248	840.735	1094.18	818.446	1046.12	359.875	776.706	455.765	1073.39	860.718	988.257	706.283	838.008	152.266	752.472	333.048	988.013	896.803	694.993	759.571	1102.09	434.763	901.697	359.465	1025.82	744.18	862.818	179	866.464	213.143	545.67	781.74	834.765	818.58	1204.03	439.889	1442.47	248.336	1244.35	697.238	1195.27	785.061	672.824
	842.202	893.232	715.742	327.712	712.511	446.175	726.071	819.214	1113	762.088	1046.12	359.875	747.648	456.111	1065.72	860.817	972.339	777.527	770.658	157.01	749.447	332.97	1064.56	874.967	688.061	846.132	1108.6	393.526	875.586	417.382	1024.06	742.552	855.856	233.115	862.815	256.049	541.921	761.494	782.91	854.448	1198.69	331.371	1439.84	344.411	1244.53	699.948	1195.47	780.706	663.416
	790.843	868.202	720.691	314.132	714.529	419.586	724.818	672.727	1110.63	763.804	1046.12	359.875	747.648	456.111	1012.84	859.953	931.35	841.133	717.583	183.058	741.602	352.727	1055.34	859.46	704.265	886.122	1096.85	361.909	869.545	440.274	1020.92	739.536	849.342	274.754	862.013	302.351	572.343	728.971	765.405	820.554	1212.79	275.96	1449	399.196	1244.44	699.709	1195.47	780.706	658.9
	750.881	822.319	724.436	374.992	724.074	431.5	744.681	661.957	1112.25	838.565	1046.12	359.875	748.082	367.767	1008.73	869.382	893.806	824.553	716.214	303.171	734.677	352.804	1060.69	873.888	689.21	793.673	1112.11	433.065	854.628	467.516	1017.95	737.91	862.824	266.941	859.855	338.988	601.367	714.051	690	832.543	1202.66	311.125	1416.03	455.699	1244.08	700.376	1195.47	780.706	662.5
	744.992	784.528	787.422	420.744	733.067	458.923	731.841	731.671	1102.84	839.744	1046.12	359.875	746.75	406.3	999.351	890.718	869.197	821.733	707.752	372.981	763.43	360.479	1061.16	912.699	689.484	660.611	1106.8	374.594	781.842	437.925	1014.88	736.613	861.677	266.548	859.362	358.565	631.444	695.044	645.622	840.939	1218.45	336.863	1379.98	472.914	1244.4	701.118	1195.47	780.706	665.122
	757.043	708.73	787.422	420.744	723.77	440.633	723.59	831.344	1111.3	816.87	1046.12	359.875	749.877	370.825	1066.31	873.356	835.351	731.683	712.883	436.684	730.075	360.964	1064.46	916.371	695.478	570.32	1106.07	296.898	792.588	343.434	1013.72	735.047	860.364	180.409	846.103	373.206	631.444	695.044	625.856	840.265	1219.65	400.878	1330.57	478.71	1244.75	700.547	1195.47	780.706	661.757
	772.195	652.726	764.226	299.286	757.598	391.938	726.312	880.604	1112.75	777.125	1046.12	359.875	747.117	314.65	1066.31	873.356	824.636	667.547	719.489	446.272	727.142	263.599	1058.36	872.094	686.306	667.741	1106.2	319.5	823.023	272.036	1012.24	733.716	861.211	202.053	832.567	361.659	631.444	695.044	595.048	803.528	1207.53	392.332	1260.72	475.485	1244.75	700.969	1195.47	780.706	665.247
	767.943	623.363	735.377	214.899	731.415	396.957	729.024	817.905	1112.75	777.125	1046.12	359.875	749.806	361.796	1057.52	890.811	818.393	618.905	711.515	455.603	732.121	287.637	1061.36	860.577	699.971	784.665	1109.31	376.02	831.692	238.535	1011.2	728.97	852.421	263.561	859.283	349.141	631.444	695.044	592.727	768.182	1268.82	382.209	1213.7	473.67	1245.44	699.816	1195.47	780.706	668.755
	842.505	634.819	719.894	280.575	745.903	415.129	729.024	851.398	1101.38	849.646	1046.12	359.875	746.8	302.25	959.72	908.658	809.392	598.304	761.805	467.801	747.708	359.733	1039.07	911.943	720.592	872.589	1100.22	388.694	844.111	195.561	1009.94	728.19	846.89	283.826	864.701	281.866	631.444	695.044	617.155	737.423	1224.92	340.971	1214.2	449.295	1245.99	700.428	1195.47	780.706	668.755
	892.669	659.938	715.795	377.548	724.673	302.788	725	718.312	1113.69	778.462	969.886	260.382	747.333	258.148	900.893	905.393	801.085	567.244	876.123	480.521	731.41	290.979	919.218	901.174	685.658	863.758	1104.42	442.444	816.756	153.88	1009.6	728.229	850.66	289.64	862.284	246.403	594.333	630.667	635.188	704.762	1204.11	319.198	1209.35	371.176	1247.04	702.848	1195.47	780.706	667.246
	891.027	683.259	712.962	447.177	750.483	390.425	733.522	643.12	1111.38	728.229	989.846	337.111	744.75	191.448	955.26	893.177	812.445	568.297	937.175	479.838	735.889	196.75	755.17	930.748	693.457	751.908	1109.07	332.685	745.444	189.315	1010.2	728.019	819.841	271.572	840.391	185.913	581.591	662.773	655.635	674.609	1203.63	251.3	1197.88	322.3	1247.23	704.447	1195.47	780.706	668.473
	942.852	738.028	717.889	475.04	722.039	419.344	733.522	643.12	1112.97	723.526	1025.1	371.959	752.683	132.9	1035.38	862.147	863.781	559.967	1001.14	481.161	751.085	152.691	926.643	939.143	728.769	621.474	1100.8	227.21	738.973	305.391	1009.94	725.326	785.875	313.484	864.075	215.9	546	686.333	662.17	650.909	1198.2	197.222	1197.31	330.852	1248.39	705.774	1195.47	780.706	668.39
	1000.38	770.082	711.091	363.292	714.806	468.854	736.325	779.117	1106.57	768.045	1031.01	379.22	750.078	146.893	1035.38	862.147	934.291	550.994	1055.38	485.17	734.069	273.323	1050.95	917.048	687.281	565.888	1108.07	290.835	729.102	376.395	1011.24	725.048	768.176	377.901	860.982	286.266	546	686.333	639.167	626.5	1211.06	234.434	1197.31	330.852	1250.86	712.582	1195.47	780.706	662.789
	1042.31	765.866	705.156	245.229	713.159	390.287	728.905	785.932	1103.93	722.095	1031.01	379.22	747.267	212.911	1081.63	786.018	977.347	600.519	1053.49	356.598	755.072	390.997	1020.51	901.776	686.614	684.578	1107.53	368.476	742.256	427.783	1012.37	724.708	743.527	408.393	862.361	334.792	557.333	751.351	639.167	626.5	1221.33	264.678	1208.81	459.769	1252.11	725.358	1195.47	780.706	668.706
	1037.46	755.7	710.794	175.177	726.05	398.829	724.294	730.706	1110.99	632.693	1031.01	379.22	749.275	267.235	1091.8	815.2	991.656	645.113	1057.44	238.695	754.426	452.926	882.865	881.201	707.399	736.481	1105.44	382.046	735.386	449.934	1013.03	725.579	729.925	405.538	860.884	391.058	576.552	776.609	639.167	626.5	1261.91	236.543	1229.04	440.024	1252.15	741.607	1195.47	780.706	663.775
	1040.46	739.572	717.092	174.206	726.05	398.829	726.455	697.636	1090.67	636.5	1031.01	379.22	750.694	301.286	1092.33	879.667	1001.38	697.766	1057.44	238.695	778.455	461.705	789.188	930.025	696.252	786.052	1104.54	242.775	732.782	447.854	1012.94	725.683	724.341	402.86	807.156	452.948	581.763	793.598	592.625	665.021	1230.02	209.769	1249.88	469.203	1248.85	772.223	1199.86	546.241	663.6
	1075.37	750.209	726.578	151.775	714.574	347.071	741.733	837.587	1090.67	636.5	1031.01	379.22	763.65	317.724	1090.24	849.444	1016.57	759.885	1058.17	159.917	778.455	461.705	944.179	926.461	690.661	824.775	1102.77	195.251	718.435	457.346	1013	726.692	713.307	415.653	771.885	459.481	553.74	792.938	623.313	716.337	1225.71	288.248	1243.34	415.899	1246.84	847.818	1199.86	546.241	667.316
	1034.48	762.166	726.569	169.618	717.421	278.654	730.52	868.12	1090.67	636.5	1031.01	379.22	762.852	376.901	1092.96	844.644	1000.84	831.194	1058.58	221.297	736.287	438.791	929.243	901.309	715.036	722.636	1108.91	283.189	714.532	462.968	1013.79	727.312	691.569	389.175	732.821	440.042	545.774	768.929	654.57	766.744	1221.98	349.004	1260.57	406.479	1248.96	895.155	1199.86	546.241	662.454
	962.865	718.269	726.126	248.018	718.611	358.544	730.52	868.12	1025.75	682	1031.01	379.22	765.555	402.63	1090.3	871.328	976.995	869.536	1058.58	221.297	755.172	360.793	1031.89	880.488	692.11	683.792	1107.05	355.716	720.465	452.785	1014.25	728.374	662.598	349.188	681.031	435.683	553.107	753.643	689.977	800.942	1211.24	415.009	1222.95	468.262	1250.94	892.444	1194.5	574	666.086
	950.946	720.519	746.891	355.246	719.92	438.611	725.125	612.25	1012.73	558.153	1031.01	379.22	778.623	428.029	1090.3	871.328	952.661	887.264	1058.58	221.297	748.371	268.108	1050.78	892.188	700.341	635.093	1108.27	422.682	690.744	462.335	1014.65	728.961	665.625	292.012	660.973	433.339	541.661	731.254	744.101	788.06	1204.94	447.902	1201.02	419.496	1254.59	894.472	1193.93	578.679	665.507
	895.664	770.936	753.645	475.895	715.798	364.618	725.818	686.143	1043.8	705.402	1031.01	379.22	778.623	428.029	1087.02	833.852	907.285	867.989	1053.29	454.155	747.797	251.496	870.281	898.706	694.519	760.4	1106.93	435.084	707.114	347.105	1014.65	728.277	700.481	186.796	633.653	458.273	540	723.55	775.287	743.382	1200.91	428.12	1201.02	419.496	1266.28	895.956	1194.41	587.833	663.629
	896.916	811.148	721.822	447.24	719.197	266.422	725.067	729.2	1038.45	710.623	1042.61	227.278	778.623	428.029	1087.02	833.852	868.885	810.326	1056.25	387.371	740.881	262.371	716.091	931.353	703.262	834.894	1105.8	258.517	793.72	281.736	1014.55	728.771	767.263	178.053	621.962	460.849	546.524	705.286	770.635	695	1201.09	395.321	1201.02	419.496	1293.83	878.837	1198.26	612.5	691.191
	850.414	805.149	716.279	350.271	722.675	245.288	725.067	729.2	1108.98	673.234	1042.61	227.278	763.896	405.085	1087.02	833.852	837.974	760.241	1059.16	310.88	735.412	269.186	794.479	933.008	731.965	825.935	1100.33	174.215	877.939	271.773	1014.13	730.08	806.75	173.25	577.993	416.44	545.154	684.897	753.846	633.962	1216.12	337.502	1197.29	328.857	1300.83	879.906	1197.15	628.324	662.238
	759.367	789.691	717	341.014	728.519	262.244	737.069	672.149	1108.34	629.813	1042.61	227.278	770.353	357.441	1035.64	877.153	814.307	719.525	1057.66	235.699	740.017	218.133	924.704	902.367	730.849	795.549	1110.16	249.885	952.404	260.488	1014.49	731.287	818.98	187.45	561.887	386.142	559.451	672.706	753.846	633.962	1217.83	337.267	1206.73	444.132	1304.42	880.62	1196.38	632.299	659.925
	724.778	814.402	722.684	410.299	727.671	223.171	725.105	740.684	1108.75	611.4	1042.61	227.278	753.775	353.588	1026.71	887.01	803.01	660.375	1057.86	178.354	780.761	210.721	1054.61	866.769	687.623	771.442	1109.2	313.269	995.793	201.511	1014.36	730.996	830.337	214.455	596.845	341.983	545.889	674.333	753.846	633.962	1225.66	336.471	1199.91	461.5	1316.68	879.786	1198.14	638.404	665.817
	725.346	804.643	717.687	458.74	718.527	389.122	726.659	751.951	1094	685.963	976.333	284.167	747.87	379.833	1016.22	874.286	807.589	600.703	1056.7	239.975	754.863	149.012	953.579	885.939	707.882	701.472	1107.99	365.607	958.563	152.58	1014.21	731.498	857.079	285.132	604.109	285.992	545.889	674.333	753.846	633.962	1240.71	340.893	1199.91	461.5	1334.63	884.979	1203.63	643.251	665.885
	723.672	780.666	723.85	441.976	720.692	358.57	724.625	722.903	1094	685.963	979.333	373.667	746.331	421.424	1088.23	875.255	868.067	547.996	1056.9	300.382	737.437	188.197	814.351	899.834	695.241	681.138	1104.16	419.918	893.787	139.543	1014.84	732.404	854.553	296.886	586.783	228.565	558.364	715	753.846	633.962	1255.55	327.78	1208.01	313.727	1352.73	869.174	1203.31	641.359	668.672
	738.465	774.847	719.987	364.925	725.208	369.743	727.338	823.883	1094	685.963	979.333	373.667	746.331	421.424	1087.89	858.684	926.098	550.784	1055.84	350.784	733.846	317.697	725.768	871.46	688.773	572.569	1098.25	431.288	832.485	212.834	1013.84	732.445	861.163	321.825	587.304	189.957	545.171	733.276	753.846	633.962	1262.87	311.815	1227.96	262.992	1372.65	855.076	1203.34	639.199	666.425
	722.868	798.177	723.714	268.162	735.804	468.863	729.802	884.459	1057.62	620.703	911.28	289.6	746.331	421.424	1087.89	858.684	994.545	556.006	1031.27	419.997	735.659	322.792	812.752	883.28	692.48	617.475	1110.62	316.261	812.756	305.892	1014.22	733.659	862.889	348.407	587.304	189.957	538.765	728.647	753.846	633.962	1259.74	295.445	1230.44	224.899	1428.67	842.552	1203.3	639.099	654.077
	724.34	878.223	722.632	344.977	738.386	313.986	740.528	863.264	1057.62	620.703	911.28	289.6	746.331	421.424	1087.89	858.684	1032.82	620.73	1056.18	451.719	758.324	262.448	838.181	895.638	687.555	739.473	1108.17	210.919	806.974	334.259	1013.81	734.153	862.75	354.357	595.672	128.483	542.667	712.148	802.701	613.119	1255.74	281.252	1235.62	161.633	1473.17	812.644	1203.43	637.993	664.365
	720.821	838.639	719.423	380.697	748.013	219.304	737.479	823.167	1058.24	723.763	911.28	289.6	746.331	421.424	1087.89	858.684	1025.75	722.086	1059.14	404.477	744.807	176.019	728.909	883.704	708.035	846.209	1103.19	205.877	824.493	395.66	1013.8	734.133	862.75	354.357	549.333	137.4	549.1	699.75	799.293	650.931	1256.32	281.408	1213.38	157.61	1483.3	784.36	1203.21	635.16	686.85
	721.912	793.095	718.344	407.939	730.633	168.459	756.739	887.087	1017.68	756.877	988.205	413.487	872.617	431.827	1087.89	858.684	998.773	794.544	1050.16	358.631	744.751	160.181	793.507	890.987	719.842	830.978	1107.16	291.434	845.848	425.997	1012.96	734.285	864.123	260.8	549.333	137.4	561.826	674.435	767.794	736.497	1221.11	291.829	1213.38	157.61	1490.58	786.237	1202.61	633.824	661.769
	720.129	763.383	755.506	347.843	731.645	165.634	765.207	904.103	1003.36	777.61	935.818	375.291	872.617	431.827	1092.2	709.2	964.352	838.959	1055.69	430.48	773.211	147.456	757.371	888.77	689.32	740.148	1108.06	372.681	851.954	458.335	1011.92	734.181	860.383	233.21	549.333	137.4	557.526	638.368	748.795	800.762	1205.63	297.795	1213.38	157.61	1501.32	788.697	1202.42	630.562	664.866
	724.883	794.535	741.173	257.655	723.385	194.423	732.538	760.835	1022.97	777.862	967.056	364.889	752.85	453.8	1070.76	705.848	930.117	866.938	1045.42	417.768	770.866	219.785	748.822	900.551	709.779	648.716	1106.43	426.059	851.954	458.335	1011.06	731.623	852.855	186.699	549.333	137.4	550.15	654.8	737.866	826.161	1223.89	340.607	1213.5	253.83	1476.85	762.339	1202.37	627.476	667.209
	722.871	824.204	736.725	255.675	723.562	308.843	767.299	894.322	1008.91	649.468	982.868	379.658	753.305	417.359	1042.66	696.343	867.209	837.867	1058.23	450	749.155	177.652	754.761	890.728	721.415	730.023	1107.35	429.829	989.449	434.28	1012.18	727.923	860.739	193.145	549.333	137.4	541	686.538	733.972	840.738	1248.34	379.983	1209.34	317.852	1451.05	715.469	1202.33	627.333	654.48
	781.072	833.084	725.243	277.718	729.67	455.81	750.4	769.187	996.764	613.916	1031.97	388.898	747.268	347.661	1043.93	793.946	811.356	823.017	1058.23	450	746.593	306.22	795.191	896.776	697.324	784.776	1106.18	305.627	984.935	355.556	1011.85	725.159	839.919	235.854	547.8	354.52	541	686.538	715.487	832.391	1264.89	403.776	1209.34	317.852	1295.95	724.66	1202.08	624.852	660.193
	807.346	865.774	740.34	241.088	718.302	440.474	756.771	880.396	1034.68	615.552	1049.45	333.136	747.419	249.29	1091.25	860.688	793.673	803.927	1058.23	450	746.782	284.44	896.983	901.557	697.286	802.295	1092.74	236.204	940.618	285.312	1011	721.886	838.031	282.874	547.8	354.52	540.267	732.933	684.432	808.627	1281.48	430.094	1209.34	317.852	1241.06	745.058	1202.05	625.085	667.474
	822.374	862.039	722.175	327.675	727.667	363.254	728.227	897.205	1096.34	635.911	1049.45	333.136	756.992	260.5	1091.25	860.688	794.863	774.526	1058.23	450	761.094	192.347	784.155	896.751	716.565	799.068	1107.73	330.17	853.212	250.139	1007.54	712.949	843.935	332.277	548.333	412.333	583.194	766.179	665.062	779.108	1291.55	432.302	1209.34	317.852	1227.38	750.05	1202.02	623.746	686.695
	846.85	869.547	720.629	383.8	725.597	358.078	733.841	838.916	1114.02	690.512	1049.45	333.136	746.036	320.313	1091.25	860.688	794.962	763.822	1059.8	190.4	743.134	153.079	723.743	904.73	698.796	796.612	1108.54	418.693	774.896	210.229	1008	704.926	861.875	366	548.795	423.949	612.357	767.364	667.395	756.264	1285.18	399.624	1199.92	258.738	1212.25	752.075	1202.46	622.55	670.155
	866.507	863.414	720.611	364.21	735.336	413.172	727.531	716.938	1107.19	704.266	1049.45	333.136	759.26	356.904	1091.08	735.5	780.053	733.344	1059.8	190.4	739.05	184.778	756.209	902.157	710.443	803.763	1103.35	453.503	737.649	171.361	1009.29	688.305	852.736	328.161	550.119	435.929	625.714	770.23	664.914	744.25	1264.16	385.205	1197.07	261.259	1212.25	752.075	1202.63	621.521	664.305
	896.863	879.918	721.258	305.833	731.763	404.193	731.644	589.667	1112.88	655.293	1049.45	333.136	794.916	355.95	1090.98	735.894	771.642	703.868	1059.8	190.4	752.528	322.421	755.91	903.872	703.997	777.95	1102.62	319.814	705.041	178.013	1012.86	678.736	847.127	271.49	548.678	419.356	633.711	770.134	650.488	726.976	1250.55	396.035	1218.48	322.966	1212.25	752.075	1203	620.172	659.86
	915.777	888.495	767.836	367.9	727.87	242.77	731.644	589.667	1112.45	655.207	1049.45	333.136	790.402	433.124	1081.64	800.071	763.092	685.636	1059.3	478.957	766.784	300.769	763.522	898.997	692.914	647.424	1096.9	222.023	759.444	140.745	1019	661.162	843.28	218.57	547.556	341.583	641.326	770.014	640.983	704.932	1265.31	460.054	1219.23	403.676	1212.25	752.075	1202.97	620.118	666.338
	964.914	916.795	741.798	450.883	743.495	184.874	731.644	589.667	1107.28	718	1046.81	174.519	748.355	455.774	1083.96	846.761	761.35	690.141	1055.33	427.827	816.828	213.622	749.359	900.541	695.497	648.28	1106.75	327.437	889.594	132.956	1015.72	643.191	846.126	190	570.746	260.934	659.245	749.101	631.455	686.19	1262.66	475.42	1209.95	470.591	1212.25	752.075	1202.59	619.653	666.068
	980.724	924.296	760	294.682	728.146	205.767	724.4	784.4	1111.68	825.877	1003.83	221.389	748.747	414.582	1090.5	801	764.612	718.888	1048.94	403.764	822.598	162.238	818.493	901.386	699.537	835.289	1103.87	436.927	973.733	204.518	1006.01	627.643	853.397	157.638	552.654	252.123	654.37	706.339	585.793	674.529	1238.4	488.689	1209.95	470.591	1212.25	752.075	1202.53	617.993	664.921
	987.753	936.536	757.574	211.8	722.97	289.455	724.4	784.4	1111.57	821.229	963.918	219.148	749.878	376.978	1090.5	801	748.003	758.449	1055.05	416.967	742.092	152.764	783.502	896.534	692.637	811.767	1108.08	451.705	1003.85	260.3	1003.9	619.897	860.591	196.545	563.162	322.374	642.98	685.89	569.455	730.772	1201.03	470.271	1194.08	349.5	1212.25	752.075	1202.34	617.687	663.079
	999.529	944.605	746.009	182.88	737.85	426.142	724.4	784.4	1112	779.6	911.708	227.014	749.878	376.978	1069.38	841.241	729.956	740.032	1049.53	423.985	747.567	203.733	928.117	898.035	701.301	703.988	1104.22	350.385	1031.92	273.494	1005.65	606.446	860.591	196.545	558.429	355.071	599.27	672.413	584.951	784.5	1205.96	410.185	1194.08	349.5	1212.25	752.075	1203.26	617.782	659.215
	1008.38	935.845	726.017	211.512	723.523	426.953	724.667	605.333	1113.1	729.476	820.647	236.779	749.878	376.978	1041.48	848.569	749.719	733.133	1049.46	401.091	748.985	321.859	837.312	891.263	691.384	577.574	1106.92	407.44	1038.7	298.058	1005.67	600.752	861	259.804	547.08	412.68	585.456	688.165	592.185	813.131	1215.04	347.874	1197.38	322.385	1212.25	752.075	1202.39	615.14	657.794
	1028.7	944.664	722.601	244.319	717.562	340.667	724.667	605.333	1114.8	832.314	768.095	241.31	747.551	381.265	1022.9	878.023	742.658	737.317	1059.5	427	735.335	293.198	737.962	895.95	685.562	656.899	1080.71	416.981	1042.21	268.907	999.988	586.261	858.899	246.087	549.862	429.45	572.915	708.034	603.193	826.807	1200.76	304.096	1236.61	340.5	1212.25	752.075	1202.25	613.289	661.153
	1026.62	938.288	716.066	298.868	724.703	240.345	724.667	605.333	1109.15	837.34	756.162	215.59	745.935	301.581	1075.79	853.6	733.928	740.036	1057.91	477.4	742.199	277.671	833.359	904.54	691.652	753.353	1097.61	439.88	1039.73	247.429	996.494	568.631	861.222	286.267	552.225	446.284	552.938	733.703	620.44	822.313	1204.75	313.709	1256.37	385.451	1212.25	752.075	1201.83	610.25	677.59
	1011.11	929.721	722.702	378.113	724.805	248.759	724.667	605.333	1113.33	787.333	806.257	169.514	748.619	296.635	1037.51	866.882	742.037	736.886	1054.7	444.816	736.412	275.847	919.745	901.362	699.44	848.74	1106.44	334.164	1029.18	253.536	993.81	556.897	861.222	286.267	606.429	444.617	541.691	752.029	647.958	834.815	1201.63	324.916	1202.26	338.206	1212.25	752.075	1201.94	610.591	667.848
	1014.19	926.17	721.867	446.573	711.464	376.921	724.667	605.333	1113.27	756.067	837.987	176.453	746.492	348.246	974.859	853.262	741.435	738.52	1057.96	425.326	733.89	275.449	787.978	900.289	686.918	831.585	1107.49	218.092	991.051	199.249	975	551.816	861.222	286.267	564.144	454.11	539.167	749.688	645.765	840.306	1202.93	332.217	1202.26	338.206	1212.25	752.075	1202.13	609.638	666.065
	1012.97	919.599	716.522	429.826	711.768	408.406	727.086	851.286	1114.88	837.312	916.368	164.706	748.893	379.485	1003.67	898.039	747.602	745.934	1058.51	296.355	728.888	300.771	724.297	895.019	686	696.809	1106.21	230.232	985.779	169.612	964.765	549.176	859.444	165.175	582.373	424.339	549.894	726.988	659.539	821.333	1205.84	331.824	1202.26	338.206	1212.25	752.075	1202.15	608.44	665.051
	962.248	919.647	729.416	349.106	710.857	443.188	725.947	804.526	1108.51	822.761	973.907	155.395	747.103	288.392	1033.56	891.746	756.677	736.284	1056.11	240.344	727.953	329.295	725.289	914.618	698.743	666.878	1105.64	314.351	884.312	121.491	910.196	554.637	842.393	226.626	640.837	328.17	566.366	711.671	697.311	854.744	1211.84	332.232	1193.75	237.375	1212.25	752.075	1202.05	606.705	683.87
	907.41	930.962	789.292	365.358	720.385	381.269	737.663	711.891	1110.61	792.974	1017.32	219.741	744.438	191.109	1087.9	867.356	759.25	741.308	1049.55	207.149	731.926	212.778	794.769	926.909	695.591	573.153	1097.53	374.76	790.272	117.169	859.443	622.654	855.469	275.16	613.072	214.315	583.648	686.535	702.31	826.684	1230.4	387.867	1205.11	183.759	1212.25	752.075	1201.76	605.353	664.645
	840.859	893.979	739.958	329.983	710.316	382.797	725.857	631.19	1114.35	861.271	1092.2	256.7	747.067	136.883	1087.9	867.356	759.006	745.497	1058.19	228.271	755.355	143.579	908.651	936.668	692.239	637.565	1101.22	442.589	718.775	168.775	857.337	646.372	855.469	275.16	613.072	214.315	578.02	672.776	750.695	813.473	1242.47	447.206	1198.47	160.351	1212.25	752.075	1201.53	604.69	665.52
	837.704	847.814	739.714	276.659	714.641	325.856	723.867	788.6	1058.39	890.213	1092.2	256.7	749.25	147.559	1079.5	887.6	762.247	749.952	1050.77	271.045	814.943	174.608	971.204	931.697	690.932	754.408	1108.36	317.297	747.784	204.216	862.296	649.974	846.716	198.539	549.64	226.04	575.865	661.081	760.927	853.884	1244.68	476.798	1196.78	182.444	1212.25	752.075	1202.27	603.83	665.96
	887.951	759.669	739.025	235.588	713.379	385.779	730.293	901.836	990.161	890.375	1092.2	256.7	745.324	212.5	1079.5	887.6	758.275	754.839	1030.69	222.009	871.898	178.467	1055.2	912.534	698.223	817.82	1093.28	210.236	773.439	308.412	861.913	647.293	836.696	166.99	550.14	222.698	574.5	655.214	741.432	812.22	1229.43	459.558	1196.78	182.444	1212.47	873.117	1202.25	602.408	665.96
	914.422	714.411	742.101	198.525	714.078	319.663	726.744	782.051	1019.04	855.31	1092.2	256.7	745.17	295.302	1079.5	887.6	771.743	738.993	1043.1	239.814	936.548	139.673	953.819	902.117	703.377	791.687	1082.83	186.232	757.794	365.147	862.326	646.705	855.908	165.724	550.14	222.698	574.5	655.214	705.361	763.196	1214.89	403.49	1196.78	182.444	1228.62	880.76	1201.96	601.913	660.474
	953.864	708.463	747.187	170.826	711.091	404.242	735.704	651.358	1097.77	837.128	1047.8	232	755.387	362.773	1079.5	887.6	810.221	613.798	1059.08	287.769	1022.86	148.372	781.016	909.453	686.818	662.871	1105.72	268.736	733.494	420.729	864.06	647.921	855.908	165.724	550.14	222.698	547.25	673.25	684.088	734.682	1202.44	379.563	1196.78	182.444	1240.16	883.113	1201.98	601.021	661.148
	1033.39	707.795	752.169	149.042	714.924	351.409	728.684	634.105	1107.74	817.447	983.607	185.643	750.812	395.208	1079.5	887.6	820.655	569.989	1055.9	365.716	1028.84	143.516	785.413	934.146	697.56	612.693	1107.66	377.748	721.977	455.329	863.167	648.863	855.908	165.724	551.296	350.493	551.723	687.617	672.289	715.562	1224.68	397.156	1196.78	182.444	1244.98	873.717	1202.02	599.419	660.58
	1042.72	709.445	724.341	222.659	715.522	344.016	730.561	775.509	1109.54	781.667	1023.11	161.863	748.593	323.713	1079.5	887.6	777.624	557.652	1028.32	433.224	1057.95	148.793	956.84	922.464	688.418	677.527	1107.11	307.876	724.476	445.382	860.387	649.925	855.908	165.724	548.421	305.842	564.5	713.483	658.614	703.992	1210.83	394.995	1196.15	255.05	1256.77	864.118	1201.84	598.63	665.525
	1042.88	727.769	744.274	238.932	715.457	392.272	837.833	564.5	1112.44	728.412	1071	215	751.766	325.312	1070.85	841.902	732.965	572.147	980.5	475.147	1054.61	163.058	1038.55	899.497	700.182	804.074	1105.11	269.51	728.289	446.544	850.586	650.598	857.952	372.024	558.901	299.584	593.214	738.443	631.308	716.865	1201.05	339.214	1196.15	255.05	1262.73	862.188	1201.43	599.511	664.28
	1043.35	743.539	807.539	259.13	718.209	295.419	803.924	587.758	1112.5	707.3	1078.5	216	756.872	334.953	1069.46	818.643	726.965	586.342	929.383	462.165	1035.32	131.251	1021.87	892.631	688.89	688.661	1097.46	352.392	736.738	450.252	823.439	646.025	860.033	350.6	551.344	331.262	619.78	752.008	649.987	772.474	1203.15	285.776	1196.15	255.05	1270.43	850.751	1201.62	598.466	672.02
	971.339	802.992	797.517	328.672	711.912	381.85	748	779.494	1114.38	738.769	1045.57	254.622	764.188	354.12	1069.46	818.643	731.996	616.929	898.255	395.426	942.788	169.954	848.931	937.382	695.819	582.424	1109.62	457.074	743.055	442.647	809.788	645.704	859.909	319.466	579.821	335.795	639.007	765.159	678.923	790.181	1199.75	210.382	1196.15	255.05	1284.02	837.536	1201.92	596.515	662.132
	950.129	816.767	726.019	322.17	719.545	294.197	728.426	850.981	1112.34	792.979	1045.57	254.622	770.462	396.027	1081.18	839.273	767.972	638.912	887.233	334.603	844.262	139.09	722.782	909.012	732.041	599.174	1106.93	394.537	740.269	454.401	805.731	647.133	831.947	259.623	562.909	328.536	648.313	798.092	719.745	803.006	1199.75	210.382	1196.15	255.05	1286.1	836.363	1202.09	596.872	666.739
	929.716	835.124	720.314	242.407	719.725	371.43	726.125	776.531	1113.5	781.5	1079.5	296	770.462	396.027	1079.72	816.778	784.851	741.995	898.856	334.862	782.615	141.393	715.473	926.595	750.02	770.897	1107.07	282.87	727.712	458.946	805.22	649.378	835.931	222.099	555.019	314.904	639.162	826.195	745.86	807.172	1201.97	222.397	1196.15	255.05	1284.71	832.864	1202.59	596.598	673.507
	885.398	835.913	726.982	217.575	713.485	407.044	726.634	747.354	1114	749	1079.5	296	748.667	455.083	1080.19	699.393	788.094	778.36	940.763	271.81	764.972	156.807	852.217	932.507	733.481	820.247	1094.2	173.078	725.283	464.301	804.42	653.123	835.931	222.099	549.191	289.213	610.45	821.07	761.964	817.636	1201.39	270.159	1196.15	255.05	1286.94	809.912	1201.86	594.547	665.256
	842.121	793.768	756.504	306.387	718.213	319.773	726.634	747.354	1114	749	1079.5	296	747.545	443.6	1081.98	619.685	821.592	865.54	1009.35	215.83	748.016	176.162	976.271	909.41	692.31	853.697	1104.6	310.339	708.96	456.629	803.478	658.848	835.931	222.099	558.874	376.922	578.481	807.519	799.066	819.026	1200.62	295.694	1196.15	255.05	1289.59	796.338	1196.67	586.833	667.01
	806.667	750.08	740.804	441.351	720.08	385.06	726.812	715	1101.33	817.024	1027.52	261.468	747.545	443.6	1091.41	659.439	822.837	908.772	1043.82	258.325	741.273	178.51	831.43	906.788	703.157	812.97	1070.48	319.086	696.871	401.16	799.322	663.29	835.931	222.099	562.378	407.775	550.081	790.101	852.097	775.613	1198.8	310.2	1196.15	255.05	1288.92	795.077	1196.67	586.833	667.102
	784.665	726.251	725.5	480.375	719.626	354.341	724.667	751.667	1108.27	782.057	984.485	252.941	772.278	450.444	1091.71	682.286	821.947	909.451	1033.12	276.544	741.43	181.348	710.797	933.728	688.415	700.992	1105.95	309.946	691.459	345.493	793.018	672.119	863.5	247	562.14	437.664	576.067	782.967	850.849	760.83	1231.27	289.493	1196.15	255.05	1289.12	797.473	1196.67	586.833	663.315
	778.408	688.524	722.634	454.897	718.523	282.106	724.667	751.667	1113	708	1018.46	238.754	775.455	442.049	1091.71	682.286	827.789	908.689	1024.79	319.72	744.378	201.073	870.672	930.181	688.802	695.398	1105.56	217.13	707.536	304.023	789.729	679.771	863.5	247	549.537	424.333	585.943	741.934	848.319	774.767	1224.1	305.511	1196.15	255.05	1319.25	885.682	1196.67	586.833	666.591
	795.816	667.243	714.075	381.092	716.035	258.201	724	867.5	1113.5	759	1018.46	238.754	775.455	442.049	1091.71	682.286	832.902	908.193	1047.08	423.904	743.925	235.57	964.039	902.41	692.014	739.308	1100.52	211.343	719.083	246.926	788.545	680.856	863.5	354.5	551.747	418.443	570.114	724.157	851.949	803.43	1201.94	314.424	1196.15	255.05	1323.67	891.304	1196.67	586.833	663.208
	839.06	632.466	713.05	313.378	730.753	255.09	725.612	835.814	1110.25	834.031	1017.81	301.81	750.113	432.732	1089.5	834	838.041	908.019	1056.26	473.533	751.599	288.943	1032.44	895.469	691.75	778.305	1068.95	223.227	704.656	199.371	788.991	680.181	863.5	354.5	568.979	367.526	554.448	704.627	804.768	852.411	1202.84	309.124	1197.17	267.697	1336.05	888.694	1196.67	586.833	670.043
	898.957	639.125	723.864	320.355	716.163	316.395	726.967	813.2	1112.78	765.833	1017.81	301.81	749.216	394.554	1087.09	905.529	843.135	907.906	1058.28	473.511	762.329	315.725	855.515	920.056	687.624	874.196	1074.65	235.344	709.073	183.243	788.211	681.381	861.506	224.459	562	303.173	550.214	705.268	780.378	831.207	1251.95	317.898	1197.17	267.697	1387.57	890.138	1196.67	586.833	661.083
	913.371	648.573	781.5	417.115	733.255	243.72	727.833	805.2	1106.21	715.246	1017.81	301.81	749.216	394.554	1020.5	879.008	848.518	907.722	1054.34	429.84	762.401	310.35	731.147	896.72	685.651	850.84	1093.81	248.835	723.081	156.807	787.21	683.959	861.506	224.459	549.5	267.417	538.4	702.6	745.073	797.748	1279.48	294.563	1197.4	234.65	1427.85	874.892	1196.67	586.833	663.838
	927.031	661.646	727.545	465.159	741.178	177.101	727.259	753.37	1111.57	716.755	965.778	239.556	747.351	289.892	960.957	887.876	851.693	908.865	1059.32	349.484	779.157	346.678	715.099	910.382	690.7	813.12	1102.86	255.448	802.664	142.511	786.586	684.288	861.506	224.459	551.762	281.44	538.4	702.6	705.467	767.46	1204.24	307.114	1197.4	234.65	1443.59	865.154	1208.21	566.264	665.821
	941.549	667.404	742.541	349.647	737.549	148.574	725.913	833.913	1111.58	632.859	965.778	239.556	749.321	302.377	920.929	848.852	856.58	909.724	1055.83	266.1	775.162	362.006	803.145	907.962	679.79	663.962	1094.34	232.54	869.167	165.291	793.06	692.234	861.506	224.459	550.721	273.279	542.706	693.324	664.474	761.756	1197.75	335.25	1197.4	234.65	1446.06	855.814	1217.57	547.714	675.038
	968.628	690.275	749.915	333.425	729.142	172.674	727.667	839.349	1104.77	681.357	965.778	239.556	747.859	265.859	867.044	814.703	862.142	909.594	1051.17	297.924	781.054	354.949	935.636	899.576	684.356	637.508	1105.45	329.592	902.777	232.402	795.78	701.718	848.012	373.976	550	249.44	551.309	703.436	612.817	768.366	1201.49	355.494	1197.4	234.65	1436.48	851.131	1217.57	547.714	664.583
	989.695	706.086	725.008	361.152	727	224.641	726.212	774.515	1109.98	720.51	956.189	269.77	763.815	190.567	800.661	806.768	871.491	909.148	1055.03	392.469	818.683	386.737	824.746	900.507	705.003	576.461	1099.2	324.896	891.189	264.734	796.473	708.597	825.273	458.547	548.091	255.477	545.408	726.921	568.329	775.848	1216.7	404.114	1197.4	234.65	1429.7	849	1207.69	557.333	661.683
	1005.56	748.006	749.418	440.473	727.333	226.176	725.235	722.412	1112.69	688.057	899.048	231.714	782.786	126.429	752.922	813	879.22	913.351	1047.28	464.555	840.336	416.108	711.543	918.047	688.678	646.519	1094.07	319.59	860.088	282.065	792.738	710.335	856.833	475.975	548.091	255.477	549.791	766.463	560.505	748.901	1212.53	452.306	1198.06	372.366	1392.96	840.324	1207.69	557.333	663.937
	1016.94	774.77	720.195	449.598	727.75	229.368	727.155	824.183	1113.2	668.52	880.021	212.021	751.936	140.376	749.286	844.714	884.766	915.64	1054.99	451.578	861.029	381.351	818.208	938.698	699.16	770.253	1105.56	378.459	833.389	297.374	791.636	712.141	862.636	449.318	548.441	234.966	574.844	799.494	541.144	739.324	1199.42	428.464	1198.06	372.366	1348.1	831.72	1194.94	616.75	663.387
	1032.69	792.563	719.54	302.087	735.86	245.434	725.552	838.621	1092.65	672.132	880.021	212.021	747.034	205.831	754.73	826.448	892.298	913.476	1044.37	434.526	870.019	360.777	995.871	928.649	686.434	883.365	1105.43	326.631	789.848	315.85	789.731	714.016	865.231	398.808	550.833	261	593.763	805.711	550.457	774.986	1197.38	368.568	1198.06	372.366	1259.32	827.904	1194.94	616.75	663.143
	1028.2	824.852	721.604	333.351	736.968	279.789	730.451	703.516	1112.03	724.448	867.675	161.06	747.034	205.831	747.066	754.447	897.826	914.113	1059.38	360.923	893.133	292.711	1057.31	878.994	687.023	806.959	1102.45	224.023	746.82	303.923	789.241	720.568	865.231	398.808	552.104	272.552	596.092	802.908	608.197	830.282	1204.85	301.857	1198.06	372.366	1233.42	800.196	1194.94	616.75	668.694
	1018.77	886.134	775.534	401.359	753.53	290.68	738.13	579.87	1112.03	724.448	922.45	152.7	747.034	205.831	761.511	770.679	903.784	913.337	1059.38	360.923	884.042	235.399	1057.2	802.72	672.566	679.985	1105.71	259.383	714.889	291.096	794.417	725.685	863.955	281.727	551.11	225.085	611.709	816.236	636.547	851.676	1205.83	263.88	1198.06	372.366	1216.89	779.731	1194.94	616.75	667.022
	998.289	920.089	735.321	473.333	741.303	302.831	736.36	692.813	1114.33	687.533	959.841	195.476	746.929	347.462	752.71	760.641	909.186	913.565	1059.38	360.923	824.47	148.697	1055.56	891.764	696.322	584.881	1105.71	259.383	709.879	282.981	800.011	744.572	863.955	281.727	552.288	230.045	623.91	838.559	658.765	816.687	1207.27	248.803	1198.06	372.366	1210.57	777.03	1194.94	616.75	659.281
	958.558	944.836	744.133	359.843	738.359	318.466	736.36	692.813	1104.33	674.375	1025.04	180.4	746.929	347.462	749	826.496	920.073	917.89	1056.86	162.714	788.854	117.146	869.449	927.945	780.798	572.293	1103.97	442.475	698.158	248.027	797.557	741.919	863.955	281.727	552.782	273.448	616.685	863.218	717.766	790.458	1210.58	246.683	1198.06	372.366	1210.56	779.489	1194.94	616.75	655.6
	910.697	943.168	730.957	267.28	725.821	346.189	726.212	621.818	1048.82	654.422	1025.04	180.4	748.553	353.681	754.472	798.252	964.773	921.028	1057.67	260.778	735.41	182.188	754.196	927.258	699.569	572.444	1100.24	416.261	709.942	208.122	800.386	760.121	851.091	170.833	548.545	239.764	597.165	874.421	762.198	783.82	1214.33	244.201	1198.06	372.366	1207.24	780.122	1194.94	616.75	664.984
	874.181	895.022	746.867	359.219	740.008	408.39	852.414	622.919	1113.5	659.5	1025.04	180.4	749.78	328.352	748.718	726.218	979.526	867.683	1052.7	263.174	738.618	282.32	848.682	904.243	697.217	653.472	1106.28	345.6	744.997	146.931	785.482	744.885	860.463	201.478	548.8	245.2	563.357	852.294	787.45	790.266	1212.79	233.529	1195.38	305.154	1205.81	776.143	1194.94	616.75	669.061
	838.04	837.58	744.274	424.531	717.162	441.845	788.015	598.53	1111.18	654.273	1025.04	180.4	749.78	328.352	756.701	695.987	992.248	843.661	1052.7	263.174	734.708	405.455	956.69	899.871	727.304	653.332	1103.46	241.92	833.601	155.241	780.264	710.181	862	258.422	548.8	245.2	541.135	822.356	756.83	829.585	1202.48	241.333	1195.38	305.154	1205.54	748.359	1194.94	616.75	671.344
	825.507	775.351	750.845	471.536	717.012	447.177	788.015	598.53	1104.8	680.5	1025.04	180.4	745.274	199.726	751.27	722.967	1005.17	850.616	1055.81	482.792	738.912	319.892	930.802	904.552	703.455	687.728	1084.03	170.067	879.694	234.814	785.282	705.529	862.639	273.861	548.821	254.343	541.213	807.517	710.389	852.76	1200.6	273	1195.38	305.154	1205.12	742.49	1194.94	616.75	664.922
	838.566	750.171	746.61	478.305	712.747	318.87	746.364	682.939	1103.79	640.941	1003.55	259.167	749.99	156.061	749.877	749.456	1003.97	863.568	1052.13	417.968	728.941	244.624	743.625	933.317	696.185	720.748	1108.98	227.853	1040.71	282.814	804.69	696.192	864.659	215.732	548.821	254.343	562.609	796.336	698.088	823.994	1199.87	298.065	1195.38	305.154	1205.01	742.413	1194.94	616.75	664.265
	848.617	723.695	729.693	424.273	716.153	286.7	732.422	794.873	1109.49	705.358	1013.73	205.729	752.722	185.546	753.75	741.773	991.289	880.302	1044.74	283.885	729.606	306.056	737.251	915.224	687.153	684.384	1110.47	325.797	1043.82	188.31	790.015	673.565	864.659	215.732	548.821	254.343	584.857	766.194	650.955	777.348	1199.98	308.017	1195.38	305.154	1251.46	756.34	1194.94	616.75	666.102
	858.217	705.514	721.191	394.553	723.5	190.75	726.328	733.276	1108	677.768	942.048	167.742	746.244	248.013	751.737	794.034	985.857	896.553	1057.5	206.023	731.538	413.391	768.07	895.253	690.333	575.874	1096.15	392.197	988.132	149.166	793.119	699.027	863.118	198.471	548.821	254.343	592.281	738.75	627.664	754.84	1201.58	316.496	1211.04	466.638	1204.91	740.506	1194.94	616.75	661.709
	874.004	689.418	720.088	362.441	733.255	301.189	726.328	733.276	1108	677.768	929.5	158.5	744.597	320.987	748.167	772.567	989.4	888.992	1051	241.832	753.023	447.822	714.479	915.291	702.88	581.172	1105.82	281.257	952.151	232.369	785.762	698.481	863.25	229	548.821	254.343	597.174	721.37	595.119	725.168	1206.56	319.46	1211.04	466.638	1204.88	739.925	1194.94	616.75	663.444
	911.995	677.68	721.651	341.368	721.492	413.613	726.328	733.276	1086.35	608.707	903.291	207.818	744.597	320.987	749.633	729.762	976.48	887.613	1054.1	258.676	768.8	461.911	771.186	932.102	693.517	612.636	1106.32	315.914	986.591	313.582	792.004	673.763	859.696	267.761	548.821	254.343	600.29	705.609	645.752	708.306	1228.2	340.741	1205.16	367.462	1204.76	741.975	1194.94	616.75	663.612
	937.818	714.583	720	409.316	717.701	363.789	730	686.75	1110.61	614.304	870.231	191.256	754.865	398.43	749.464	742.361	934.634	765.011	1059.72	310.92	768.8	461.911	928.452	910.635	706.524	691.451	1106.1	415.98	1030.06	372.527	787.587	644.471	859.696	267.761	553	216.385	599.239	693.149	682.897	753.852	1253.55	369.299	1266.81	302.194	1204.78	742.714	1194.94	616.75	655.744
	936.279	751.391	740.754	465.158	742.815	304.328	726.495	768.956	1111.43	670.276	859.521	158.792	748.629	411.414	751.966	760.885	929.707	743.023	1059.72	310.92	768.8	461.911	998.946	913.405	690.543	785.035	1108.31	383.421	1039.74	345.161	786.329	647.797	862.889	347.889	558.43	217.544	601.078	685.766	710.91	769.826	1287.81	393.502	1291.12	269.559	1204.8	740.3	1194.94	616.75	666.964
	955.785	774.661	746.129	428.317	741.017	305.209	724.476	760.095	1108.38	636.973	835.208	156.75	748.726	348.789	752.76	775.167	928.745	733.913	1059.72	310.92	999.113	455.521	905.444	933.487	694.894	784.606	1103.85	246.604	1043.39	288.2	783.607	672.089	852.953	337.906	560.765	279.212	611.522	675.348	741.593	761.309	1314	419.271	1309.4	248.405	1204.91	743.233	1194.94	616.75	667.961
	946.97	823.784	746.129	428.317	724.461	341.157	725.759	733.276	1112.53	570.109	835.208	156.75	778.8	282.386	750.203	717.288	928.825	732.701	1020.06	480.437	1037.9	448.859	729.314	904.265	703.31	661.551	1106.79	287.495	1037.88	249.409	779.461	695.276	852.953	337.906	568.283	328.879	611.522	675.348	790.574	734.209	1309.32	434.69	1285.93	196.237	1204.91	743.391	1194.94	616.75	660.313
	910.426	862.946	742.058	382.833	731.583	264.119	729	693	1113.21	651.86	836	198.125	748.185	271.667	748.926	738.019	927.965	738.602	913.645	483.125	1036.34	452.968	713.963	902.615	705.017	647.395	1111.93	437.304	1035.47	271.968	781.288	714.656	857.518	205.554	571.83	308.42	645.83	703.774	823.366	710.317	1284.06	477.528	1280.55	150.73	1204.75	744.398	1194.94	616.75	663.069
	872.927	906.096	723.245	326.598	746.087	184.702	733.435	797.353	1110.38	719.96	754.607	235.978	758.165	307.945	751.16	746.52	928.289	743.766	818.464	462.765	1036.34	452.968	731.973	918.605	742.068	587.957	1107.24	436.395	1007.44	317.254	785.868	705.322	864	270.5	576.783	305.048	656.562	729.383	850.744	697.256	1231.4	448.041	1236.63	149.033	1204.84	742.721	1194.94	616.75	665.557
	838.652	936.398	755.276	420.577	778.43	168.14	736.103	770.552	1114.78	854.815	755.763	225.608	764.577	344.847	748.954	768.677	927.789	742.617	756.426	405.826	893.581	456.91	769.101	896.128	708.754	566.395	1105.08	303.25	1002.04	408.228	780.719	671.32	864	270.5	565.292	299.653	687.08	733.571	850.744	697.256	1201.19	402.94	1236.63	149.033	1205.07	743.344	1194.94	616.75	665.706
	773.331	900.388	733.479	473.104	732.21	173.79	729.911	637.962	1097.6	877.945	784.412	163.706	766.234	427.432	752.35	778.11	928.452	746.534	722.772	395.81	867.911	454.955	884.76	926.971	710.443	626.296	1080.87	234.315	1024.18	449.447	782.804	675.182	864	270.5	620.059	344.881	705.118	720.735	844.717	772.717	1204.64	356.067	1236.63	149.033	1205.01	744.198	1194.94	616.75	659.639
	748.604	841.666	721.667	413.88	725.847	265.969	729.911	637.962	1112.69	818.846	775.382	179.368	766.234	427.432	753.806	791.256	927.137	746.764	728.551	368.907	808.875	448.258	823.946	932.702	721.427	636.98	1111.38	348.569	1024.18	449.447	781.022	706.513	864	270.5	657.978	375.772	719.311	676.496	798.405	799.214	1201.44	302.721	1236.63	149.033	1204.79	743.975	1194.94	616.75	666.602
	722.409	785.519	747.643	318.286	725.87	356.057	729.911	637.962	1113.03	774.793	805.735	179.794	766.234	427.432	747.486	752.378	925.626	745.472	722.455	367.672	742.229	440.124	734.841	898.409	698.775	604.535	1112.11	389.829	887.5	472.5	783.039	776.395	864	270.5	683.303	353.716	719.311	676.496	758.87	817.296	1200.91	291.027	1236.63	149.033	1205.16	745.734	1194.94	616.75	663.245
	730.441	754.305	743.286	261.533	733.476	309.488	729.911	637.962	1112.07	840.429	886.082	155.184	766.234	427.432	746.385	732.538	929.659	745.089	721.39	377.289	744.934	369.3	858.063	920.108	685.621	720.689	1105.18	420.75	887.5	472.5	777.422	684.649	864	270.5	690.832	348.224	719.311	676.496	733.022	802.838	1203.33	294.741	1196.28	289.886	1205.3	746.255	1194.94	616.75	675.837
	721.646	713.102	723.505	304.573	728.47	195.833	740.093	780.526	1111.43	791.304	927.547	200.347	772.855	398.105	747.417	760.308	929.034	741.055	721.073	396.854	742.548	364.936	827.117	938.572	698.944	810.298	1100.01	331.278	797.615	471.312	775.686	731.72	864	270.5	722.342	344.886	719.311	676.496	707.407	801.731	1200.3	312.467	1213.94	337.058	1205.18	745.28	1194.94	616.75	662.376
	741.23	653.614	725.042	373.413	729.738	205.964	727.951	740.541	1113.52	706.387	1010.96	197.816	770.896	335.113	748.625	776.938	920.184	744.663	724.012	311.806	740.771	346.045	722.815	903.091	690.086	762.346	1102.9	228.911	797.615	471.312	777.607	779.235	840.373	375.186	743.562	334.776	719.311	676.496	680.898	832.068	1200.21	317.071	1198.6	384.104	1205.3	743.86	1194.94	616.75	660.714
	747.43	626.767	718.806	418.426	735.825	190.967	725.045	856.091	1108.06	630.623	1010.96	197.816	750.296	339.592	751.819	794.324	883.5	726.128	716.616	338.228	733.806	335.205	713.624	869.416	695.314	651.821	1106.25	229.762	797.615	471.312	780.78	811.379	848.248	423.713	775.371	287.936	719.311	676.496	670.647	838.335	1210.25	294.977	1218.21	446.587	1205.36	744.511	1194.94	616.75	668.865
	759.644	650.702	723.168	442.788	742.202	203.096	739.515	809.485	1107.39	671.483	1028.32	163.762	767.404	386.879	750.075	815.651	862.827	687.307	722.878	416.737	728.296	238.854	733.097	920.133	697.88	574.652	1108.86	328.5	797.615	471.312	783.696	798.497	855.493	415.985	779.078	222.174	719.311	676.496	682.663	845.091	1199.01	237.614	1211.67	464.928	1205.24	744.43	1194.94	616.75	659.976
	788.974	746.247	722.695	396.908	741.592	403.725	725.966	754.414	1111.29	695.057	971.506	193.753	770.586	450.494	816.86	850.58	851.115	627.607	759.138	422.073	740.861	145.23	724.972	898.596	693.29	645.889	1109.31	389.658	805.09	471.783	785.066	798.007	855.178	302.384	779.078	222.174	755.625	619	681.302	846.833	1199.01	237.614	1251.88	434.848	1205.23	745.323	1194.94	616.75	671.359
	807.604	838.178	720.279	336.361	723.618	454.301	753.2	865.86	1114.34	576.662	937.31	156.379	770.586	450.494	884.799	893.027	864.205	578.47	723.962	407.468	799.33	167.637	830.13	900.121	683.971	728.632	1099.31	469.738	814.621	466.853	786.487	795.848	862.5	263	704.2	139.1	748.316	642.333	708.962	856.219	1199.14	197.4	1305.46	439.978	1205.41	745.702	1194.94	616.75	664.461
	816.581	875.122	737.349	367.938	724.26	367.344	763.368	783.206	1095.12	550.75	1019.8	210.087	758.326	435.053	914.404	906.013	867.871	567.486	795.124	374.294	857.733	174.352	954.198	889.24	696.451	769.546	1104.52	347.928	786.774	461.307	786.285	783.448	862.5	263	672.957	138.478	744.279	667.93	733.602	840.028	1200.6	208.733	1357.82	438.955	1205.53	746.759	1194.94	616.75	662.209
	830.255	929.917	744.03	430.519	748.725	322.382	740.614	857.429	1110.31	637.795	1019.8	210.087	747.839	422.054	941.82	907.216	862.547	569.442	890.642	375.581	950.096	144.569	783.003	887.933	692.329	829.84	1072.73	338.824	775.697	462.556	794.556	774.263	862.127	260.491	625.796	204.731	735.871	687.968	778.174	822.53	1202.02	247.051	1354.9	455.706	1205.5	745.573	1194.94	616.75	661.912
	842.071	910.199	723.242	436.867	746.859	442.641	728.173	884.773	1111.6	642.018	1019.8	210.087	744.905	367.19	984.153	897.345	856.288	567.111	979.708	429.467	1038.42	148.452	784.472	892.661	687.111	682.129	1094.62	362.962	774.655	466.362	793.319	755.988	863.5	244.625	616.71	225.38	723.36	708.985	786.902	845.688	1200.08	247.2	1317.95	406.169	1205.61	745.093	1194.94	616.75	667.989
	822.535	923.066	748.746	415.193	746.436	334.383	730.145	795.627	1112.61	589.622	1019.8	210.087	746.169	303.072	1030	905.768	859.162	571.653	863.614	449.535	1028.9	238.007	847.657	889.548	729.678	685.404	1111.96	368.2	774.655	466.362	796.672	731.479	863.5	244.625	616.539	228.64	711.006	734.828	764.076	847.159	1200.08	247.2	1345.66	433.265	1205.56	746.306	1194.94	616.75	665.208
	836.38	885.544	723.521	390.577	755.13	259.971	727.847	759.763	1100.88	603.125	1019.8	210.087	749.14	288.791	1077.37	866.492	851.935	570.719	783.39	367.515	1030.96	262.593	743	930.161	727.648	670.993	1112.28	460.28	892.866	469.427	798.824	717.351	851.387	164.516	609.851	234.309	703.554	749.344	736.604	851.855	1200.08	247.2	1340.49	432.537	1205.52	745.53	1194.94	616.75	662.587
	861.531	908.904	722.346	328.276	732.604	169.604	725.5	801.118	1110.07	680.957	1019.8	210.087	749.279	310.128	1087.76	849.029	848.751	568.156	761.041	314.11	1030.72	275.892	714.129	889.674	695.951	639.845	1106.88	457.414	899.428	465.598	789.157	687.956	789.328	166.483	588.112	248.155	674.707	738.96	731.772	818.11	1199.46	195.58	1298.51	367.889	1205.63	746.783	1194.94	616.75	662.109
	854.954	933.712	721.636	330.446	738.409	159.939	726.591	796.818	1105	739.6	1019.8	210.087	747.921	360.942	1087.76	849.029	841.904	571.701	773.403	184.204	1043.69	307.684	737.044	901.704	719.114	658.198	1106.52	356.576	918.22	422.369	778.453	670.726	737.391	155.391	550.569	253.246	670.525	695.705	686.935	786.705	1206.46	209.55	1249.44	348.846	1205.93	745.161	1194.94	616.75	673.23
	863.089	945.765	731.144	412.584	731.755	260.336	735.831	684.831	1109.17	739.423	1019.8	210.087	745.757	387.419	1087.76	849.029	836.304	565.887	733.876	241.382	1071.04	346.739	859.288	889.893	755.521	718.657	1091.73	254.81	999.137	396.167	777.665	643.233	683.944	258.692	549.137	272.039	684.829	659.5	638.854	763.838	1205.33	231.583	1216.5	292.545	1205.95	742.771	1194.94	616.75	670.654
	898.69	943.935	721.731	476.894	742.832	412.066	742.827	696.147	1112.07	756.556	1019.8	210.087	768.171	391.629	1042.75	863.366	824.915	571.418	718.354	253.196	1087.5	364.752	742.487	887.104	687.358	769.073	1092.62	287.609	1047.5	457	780.443	639.96	750.78	296.789	547.8	302.6	728.862	648.161	585.364	730.659	1206.09	237.982	1202.2	330.992	1206	740.01	1194.94	616.75	666.448
	954.356	896.744	720.189	398.466	718.527	357.786	738.548	825.192	1098.91	702.368	1019.8	210.087	747.841	415.063	1037.26	900.733	792.555	557.727	780.544	122	1068.65	346.949	713.81	899.042	698.224	719.519	1109.16	322.302	1030.01	454.742	777.958	645.773	800.333	301.538	547.8	302.6	737.132	648.263	543.202	711.615	1208.81	204.981	1201.61	412.471	1206.25	738.208	1194.94	616.75	674.795
	1020.45	852.069	724.369	321.689	723	240.816	746.069	861.448	1112.32	595.783	1019.8	210.087	749.77	357.318	1090.5	850	741.199	562.061	920.303	116.285	1070.56	363.676	720.368	919.834	717.868	629.056	1111.29	311.763	1009.97	368.516	786.018	663.456	851.008	277.576	547.8	302.6	729.165	671.33	576.681	761.698	1204.46	231.45	1262.64	431.462	1206.53	737.064	1194.94	616.75	667.649
	1037.52	865.03	783.075	407.598	726.84	192.849	775.885	733.692	1106.79	550.524	1019.8	210.087	750.212	320.333	1090.5	850	732.505	571.671	999.073	119.737	1088.3	320.144	903.081	926.584	698.954	568.293	1108.46	199.613	1041.53	363.594	779.652	694.28	861.083	277.889	550.18	334.492	723.19	684.629	625.14	809.375	1207.12	252.355	1279.23	444.817	1206.34	735.783	1194.94	616.75	664.194
	1007.53	772.308	750.068	459.89	737.477	370.326	727.347	787.571	1107.55	588.966	1019.8	210.087	750.099	341.494	1090.5	850	742.033	579.485	1053.39	161.667	1066.71	300.521	993.48	885.211	694.417	634.087	1104.29	195.212	1025.27	447.037	774.38	678.577	850.849	215.658	550.441	296.735	722.098	699.303	628.736	846.333	1236.63	269.734	1262.82	369.126	1207.58	733.417	1194.94	616.75	660.582
	983.123	701.308	771.603	327.342	746.865	398.571	730.062	696.475	1110.32	644.66	1019.8	210.087	750.099	341.494	1090.5	850	752.366	597.51	1054.86	177.056	1051.9	263.601	932.006	907.801	691.846	726.207	1111.79	296.688	1020.55	451.967	817.276	654.886	850.849	215.658	550.441	296.735	726.925	708.767	613.322	843.434	1262	279.452	1252.44	392.889	1207.28	727.872	1194.94	616.75	667.285
	1039.92	618.059	730.569	281.407	731.085	406.901	724.811	612.698	1110.7	675.067	1019.8	210.087	750.099	341.494	1090.5	850	735.023	622.118	1054.86	177.056	1047.28	249.53	740.712	893.159	694.341	854.371	1111.33	377.159	1008.31	458.286	905.956	656.866	850.849	215.658	545.636	417.909	728.909	723.886	611.083	823.826	1285.37	293.255	1235.52	463.843	1206.37	723.468	1194.94	616.75	666.99
	1082.3	597.112	753.512	283.207	718.439	318.209	725.474	578.842	1104.54	649.679	1019.8	210.087	750.099	341.494	1091.07	852.659	764.107	647.802	1054.86	177.056	1052.75	241.826	707.816	858.236	691.077	791.114	1103.64	438.261	992.456	463.541	946.426	667.489	850.849	215.658	548.934	411.934	729.007	740.747	611.507	809.731	1334.53	292.157	1260.28	417.795	1206.37	723.468	1204.37	669.943	666.247
	1083.7	642.071	767.514	376.193	732.45	264.08	725.474	578.842	1078.5	638.5	1019.8	210.087	750.099	341.494	1091.07	852.659	781.851	687.434	1029.86	482.605	1079.3	313.335	780.766	934.035	688.155	729.874	1099.49	397.503	981.106	462.712	974.801	687.134	863.438	291.5	548.934	411.934	729.855	774.657	621.919	813.607	1345.7	276.758	1307.76	423.556	1206.37	723.468	1206.68	683.805	666.247
	1061.4	666.644	744.837	439.962	734.657	263.627	725.474	578.842	1078.5	638.5	1037.44	226.556	774.152	395.638	1091.07	852.659	781.585	758.662	909.358	483.702	1090.28	350.083	962.243	909.41	686.606	580.168	1105.53	258.584	996.87	450.063	978.15	738.832	852.968	292.968	560.186	329.765	730.827	797.364	623.227	850.383	1342.92	278.77	1297	410.82	1206.37	723.468	1202.66	692.097	659.99
	1075.71	703.888	741.989	349.874	742.333	387.63	725.474	578.842	1078.5	638.5	1037.44	226.556	784.692	357.746	1069.27	680.305	771.163	828.07	836.368	485.283	1092.86	286.773	1026.09	863.9	692.101	647.562	1106.04	272.43	1027.15	358.336	939.858	825.796	864.333	230.333	578.25	301.25	731.435	809.853	605.978	847.91	1350.36	281.584	1241.68	423.054	1206.37	723.468	1209.76	799.807	669.111
	1045.26	737.74	738.311	238.851	754.33	453.209	736.696	800.696	1047.89	648.514	1037.44	226.556	772.096	317.199	1011.28	621.798	779.192	884.703	762.089	486.022	1089.06	268.059	1017.14	909.216	691	855.46	1099.37	349.086	1037.38	259.93	908.309	848.233	857.111	226.568	605.054	250.441	751.312	805.225	582.145	812.496	1350.6	282.18	1276.93	349.587	1206.37	723.468	1208.02	836.176	665.947
	1033.59	786.073	746.452	202.262	731.717	437.413	727.175	873.032	1059.89	614.03	1045.3	285.123	763.435	283.981	1011.86	572.389	788.87	909.064	721.952	460.676	1095.03	338.086	849.939	862.498	699.54	894.963	1101.48	465.09	1031.59	165.492	901.23	855.576	857.111	226.568	616.392	219.08	755.89	769.071	563.755	771.653	1356.05	279.977	1343.8	329.026	1206.37	723.468	1206.1	839.664	664.947
	998.123	832.35	732.435	302.104	721.659	432.439	766.895	641.211	1110.08	646.275	1068.9	383.1	747.472	251.104	980.644	587.262	801.416	913.384	717.579	413.594	1095.03	338.086	752.793	896.081	706.527	835.785	1107.19	402.173	1037.6	263.382	842.412	826.305	857.111	226.568	613.604	206.925	735.488	732.081	540.747	738.835	1362.26	253.757	1349.73	265.81	1206.37	723.468	1204.01	843.578	662.227
	982.566	858.894	737.408	358.616	717.728	463.913	740.357	580.69	1095.72	629.812	1068.9	383.1	747.284	224.725	987.716	605.014	814.273	913.877	724.154	404.357	1090.22	465.135	853.205	889.561	701.262	775.584	1105.2	269.045	1042.78	380.667	837.158	765.289	847.462	235.943	614.864	152.136	719.877	698.91	547.656	736.033	1364.78	248.252	1350.14	223.699	1206.37	723.468	1207.55	844.296	663.376
	948.477	886.505	721.206	421.559	717.728	463.913	740.357	580.69	1096.35	617.25	1068.9	383.1	746.842	233.298	924.242	693.714	833.646	919.429	722.386	418.939	1092.08	387.131	904.179	896.522	696.152	737.747	1109.6	273.802	1035.97	337.199	845.061	697.195	850.65	173.783	575.615	140.462	731.72	663.6	566.695	735.063	1363.93	247.94	1361.92	250.589	1206.37	723.468	1235.46	866.759	664.576
	932.879	896.007	727.222	432.516	717.728	463.913	740.357	580.69	1096.35	617.25	1068.9	383.1	746.842	233.298	867.791	691.258	848.828	914.11	728.18	438.636	1091.44	317.419	723.295	924.307	688.679	823.823	1100.29	370.057	989.248	291.268	826.934	656.502	864.182	157.727	550.5	182.761	753.641	645	543.713	736.361	1362.76	247.055	1356.83	316.459	1206.37	723.468	1235.8	869.121	700.595
	913.157	920.626	720.878	411.967	719.095	433.853	725.929	792.548	1052.15	692.863	1068.9	383.1	744.05	350.8	843.28	603.797	855.378	913.059	720.686	392.209	1087.15	294.446	792.252	922.261	704.091	869.891	1105.88	257.496	963.56	234.374	798.071	690.814	859.312	205.29	551.649	241.649	782.234	648.16	545.047	765.019	1362.71	251.752	1402.95	395.65	1206.37	723.468	1234.78	871.346	689.5
	905.383	929.825	719.356	371.644	720.673	459.663	725.292	689.417	1056.7	619.983	1049.75	216.2	761.611	450.628	793.378	587.659	869.646	916.393	714.622	417.245	1091.89	367.151	980.069	908.4	684.904	748.802	1103.65	277.895	1032.44	210.542	799.542	723.458	824.45	266.486	551.352	254.901	785.638	665.4	588.412	823.158	1362.45	253.515	1415.51	462.671	1206.37	723.468	1233.88	872.149	665.578
	906.165	907.773	728.14	356.799	717.652	453.598	725.739	636.348	1081.75	625.972	1046.89	222	761.611	450.628	765.58	595.12	887.443	917.415	717.676	418.603	1088.31	396.52	1057.39	866.512	685.641	584.359	1110.9	373.983	1015.76	150.045	813.955	740.727	841.899	343.059	558.415	308.805	764.403	702.185	614.254	843.775	1361.8	257.647	1416.47	452.764	1206.37	723.468	1233.54	871.866	660.417
	897.837	906.016	724.418	315.426	718.866	339.963	725.739	636.348	1081.75	625.972	1046.89	222	761.611	450.628	749.779	611.162	894.46	910.935	712.77	410.72	1079.06	326.279	928.575	908.72	697.324	577.104	1102.72	373.089	921.232	210.212	844.5	772.983	857.612	327.847	573.952	368.352	750.076	745.428	635.028	812.128	1363.52	259.074	1434.18	430.171	1206.37	723.468	1234.48	871.696	661.038
	890.538	901.458	720.188	337.406	719.761	401.472	723.889	814.444	1081.75	625.972	1046.89	222	777.614	442.07	752.94	627.667	907.354	908.978	723.015	436.46	1088.99	314.06	741.51	939.059	702.354	571.516	1103.26	259.097	969.524	315.756	860.414	772.176	857.612	327.847	581.943	397.274	739.331	773.689	653.059	826.207	1368.2	257.874	1458.57	425.584	1206.37	723.468	1239.52	872.544	666.992
	866.664	862.629	723.374	357.031	719.761	401.472	726.452	845.548	1053.67	553.889	1046.89	222	750.95	406.264	777.631	621.433	940.938	911.994	714.399	398.025	1081.1	307.635	719.191	880.275	686.878	642.371	1108.63	294.4	1032.55	363.559	894.862	736.326	859.785	354.957	575.879	409.15	722.882	797.957	622.71	842.826	1367.9	245.392	1462.67	435.349	1206.37	723.468	1246.59	870.945	661.317
	857.397	839.863	722.47	339.082	737.071	404.816	737.167	821.972	1053.67	553.889	1046.89	222	756.661	453.387	757.496	635.066	971.776	922.103	725.53	266.898	1077.51	298.995	720.695	839.149	687.164	796.106	1109.42	367.341	1044.78	314.327	873.051	677.538	800.752	415.009	597.592	444.822	717.491	815.602	605.477	845.015	1365.44	237.209	1467.21	425.446	1206.37	723.468	1261.86	864.155	666.041
	857.269	832.091	742.695	387	731.956	404.052	726.244	734.889	1053.67	553.889	1046.89	222	749.342	443.605	764.828	619.492	1018.16	925.293	721.591	364.27	1085.68	308.007	719.493	848.864	687.561	842.361	1102.29	373.939	1039.32	280.507	855.879	668.915	787.244	483.073	598.721	460.349	716.53	832.048	577.432	803.493	1356.93	233.05	1466.39	398.841	1206.37	723.468	1286.97	838.32	679.534
	862.663	802.536	714.757	448.151	721.844	460.367	725.717	842.434	1055.73	541.818	1046.89	222	749.416	357.779	794.516	629	1034.48	905.474	721.034	424.037	1089.64	275.489	727.496	882.704	683.92	864.974	1101.92	459.807	1043.47	343.456	842.587	647.52	849.069	444.762	598.721	460.349	711.885	840.891	543.28	752.45	1348.95	249.652	1406.33	413.655	1206.37	723.468	1299.66	822.087	667.434
	865.555	808.217	720.732	463.196	713.399	374.935	726	854.75	1089.92	573	1046.89	222	747.202	266.175	799.746	679.085	1029.52	891.754	710.664	266.521	1093.78	303.297	716.011	901.344	678.355	631.667	1108.45	343.34	1037.48	347.175	799.697	647.931	856.092	432.853	550.161	401.677	703.383	832.481	544.699	736.828	1330.71	248.399	1391.31	464.343	1206.37	723.468	1295.94	817.379	668.172
	868.288	801.377	720.732	463.196	719.682	299.306	724.053	783.789	1086.46	595.188	1046.89	222	747.202	266.175	804.987	711.234	1011.8	888.841	725.338	280.531	1095.07	390	709.92	741.665	695.977	580.704	1098.61	235.516	1040.92	411.788	792.738	697.32	838.062	451.094	548.56	343.813	684.76	815.123	548.263	723.125	1312.45	233.465	1430.09	478.355	1206.37	723.468	1279.2	795.326	667.586
	840.802	777.547	725.651	436.562	725.902	369.114	739.313	643.209	1050.44	617	1046.89	222	747.202	266.175	751.515	725.5	999.603	865.267	741.601	390.111	1084.57	463.794	714.312	756.807	692.244	644.552	1107.97	325.593	1023.61	459	794.862	740.213	846.382	453.236	566.352	282.374	657.016	762.87	550.439	716.53	1303.24	200.673	1469.64	450.25	1206.37	723.468	1221.24	753.201	664.926
	855.546	811.441	718.561	379.289	727.226	381.105	739.313	643.209	1043.41	694.72	1036.33	257.778	784.455	133.258	776.267	704.856	992.526	830.118	720.094	474.557	1094.25	397.156	712.818	827.478	695.436	778.438	1107.97	325.593	971.4	471.6	814.586	792.426	856.818	344.727	570.392	247.505	660.424	713.432	566.145	702.5	1323.68	190.498	1469.64	450.25	1206.37	723.468	1194	738	667.791
	858.567	829.693	722.719	332.193	739.255	241.061	726.769	574.308	1053.45	731.777	1009	270.704	748.75	159.764	782.975	671.267	990.419	806.916	727.442	448.546	1094.25	397.156	709.5	874.106	693.138	716.125	1103.22	447.183	1042.3	470.85	824.828	823.874	856.818	344.727	570.392	247.505	672.143	688.689	565.217	665.043	1368.04	236.793	1471.27	357.136	1206.37	723.468	1194	738	664
	756.846	768.577	750.271	240.674	739.247	360.835	726.769	574.308	1061.94	748.183	997.686	330.786	747.714	200.679	792.29	657.96	990.038	777.974	762.44	451.248	1089.8	308.752	787.511	909.815	718.763	638.057	1106.78	357.244	1043.06	422.519	824.137	846.396	856.818	344.727	549.5	305.833	684.778	673.444	557.5	628	1359.31	259.657	1470.85	328.769	1206.37	723.468	1203.3	817.843	674.168
	730.998	742.565	732.232	199.365	716.327	463.206	730.686	602.725	1096.47	738.716	975.053	266.684	745	272.871	775.541	605.684	1001.6	704.193	745.764	396.408	1086.34	317.805	718.858	916.31	692.559	669.352	1104.73	230.476	1015.86	358.902	803.732	886.612	841.86	328.5	549.636	314.614	703.299	689.692	557.5	628	1350.2	318.978	1468.13	359.896	1206.37	723.468	1205.19	823.132	662.289
	754.728	683.909	736.006	244.865	716.327	463.206	742.7	760.375	1076.5	718	960.973	260.72	747.536	280.232	753.522	636.728	1019.43	661.645	741.402	239.031	1082.58	324.014	714.843	814.655	693.785	773.576	1098.26	174.505	1035.81	263.355	794.66	849.83	850.091	401.182	554.5	334.07	698.894	718.951	539.364	658.455	1334.23	354.98	1448.25	398.383	1206.37	723.468	1237.09	843.249	663.566
	793.371	693.385	718.158	307.783	716.327	463.206	750.627	588.216	1112.17	700.537	876.786	270.196	744.828	206.897	758.717	692.988	1026.33	645.736	827.504	251.264	1089.94	333.704	702.523	919.373	691.58	744.111	1084.19	212.911	1025.4	364.92	809.659	827.193	862.977	445.727	549.621	345.793	698.884	736.135	539.2	695.029	1314.31	424.739	1466.93	376.919	1206.37	723.468	1267.49	859.629	661.059
	799.459	715.17	735.393	370.135	719.74	470.1	750.627	588.216	1111.71	648.395	823.423	294.192	753.927	177.236	760.114	696.625	1029.45	645.169	971.456	233.02	1085.46	349.535	729.899	894.802	701.649	644.372	1107.21	283.803	1038.77	448.727	807.023	827.288	839.535	439.148	550.721	354.558	700.351	752.006	562.09	739.167	1272.6	483.65	1464.22	375.458	1206.37	723.468	1289.31	867.036	670.313
	806.82	728.567	720.088	334.857	738.634	381.768	750.627	588.216	1110.18	627.464	772.677	238.484	747.738	207.656	754.72	658.695	1028.76	646.27	1049.69	185.256	1084.28	356.589	709.728	912.198	716.17	613.125	1105.97	343.007	1044.61	413.409	806.802	829.112	783.078	470.313	547.457	393.457	703.895	761.343	606.336	800.43	1202.93	463.412	1454.29	383.851	1206.37	723.468	1317.89	856.219	665.704
	838.782	758.15	721.303	298.155	738.634	381.768	750.627	588.216	1110.23	585.167	773.016	229.938	748.763	233.213	759.697	657.261	1027.24	649.53	1058.26	215.357	1090.31	350.885	716.791	907.819	692.75	606.483	1106.37	413.268	1039.33	295.771	806.47	823.618	822.154	454.591	547.457	393.457	704.657	770.145	632.877	842.307	1198	413.5	1410.92	447.646	1206.37	723.468	1340.36	858.143	659.83
	851.537	760.138	723.233	334.225	751.046	444.694	788.667	579.467	1110.23	604.2	779.185	229.323	748.892	279.892	769.315	670.235	1026.19	650.866	1031.79	271.702	1090.74	345.029	724.933	825.358	688.573	696.353	1109.38	438.846	1034.63	278.424	811.144	813.807	853.535	358.845	550.524	334.592	701.248	779.146	608.185	849.378	1198	413.5	1385.67	472.169	1206.37	723.468	1359.03	856.192	657.779
	862.175	723.276	735.193	380.481	746.258	402.333	725.897	573.436	1112.24	640.5	803.296	208.481	751.148	325.598	757	650.455	1025.59	651.917	994.278	371.104	1081.05	328.548	714.418	870.259	692.814	791.941	1105.11	319.006	1034.31	206.101	815.884	783.272	849	322.397	550.032	262.984	689.56	794.226	582.922	815.129	1214.98	311.731	1389.08	474.807	1206.37	723.468	1361.9	857.782	662.07
	866.283	720.722	718.2	440.985	746.258	402.333	725.897	573.436	1113.5	708.5	807	162.429	750.431	367.451	766.606	587.202	1023.78	654.253	965.043	446.177	1090.65	330.16	709.968	864.736	696.797	803.82	1100.04	221.895	1034.31	206.101	806.809	762.009	857.139	305.444	552.054	217.365	672.89	798.798	555.094	786.344	1266.43	235.099	1414.17	444.459	1206.37	723.468	1381.12	859.183	675.462
	865.544	714.558	719.396	472.726	886.139	435.291	725.897	573.436	1114.09	688.029	807	162.429	800.934	384.791	753.878	656.987	1019.97	656.522	940.78	473.033	1093.47	315.812	728.205	895.117	688.765	693.561	1106.93	317.191	1034.31	206.101	802.286	758.064	849.434	329.313	574.04	167.507	661.403	764.374	537.957	751.596	1289.04	201.765	1439.65	432.486	1206.37	723.468	1415.86	852.36	662.531
	935.414	688.111	742	480.4	886.139	435.291	745.967	596.8	1114.6	596.294	919.867	194.822	803.989	405.841	753.901	677.918	1020.4	659.806	853.512	480.872	1071.01	243.232	705.574	918.709	692.978	725.795	1100.64	366.18	1028.53	458.585	803.574	757.161	849.434	329.313	571.107	168.375	667.058	693.125	539.086	724.591	1287.14	201.004	1435.58	432.352	1206.26	650.294	1424.07	846.011	656.328
	997.602	753.711	719.445	436.836	809.036	447.917	745.967	596.8	1113.82	559.393	919.867	194.822	773.209	401.291	763.481	637.887	1020.85	663.037	785.044	481.911	1014.36	193.098	706.223	787.804	717.687	697.235	1102.37	448.695	1038.59	404.5	802.295	756.264	859	298.177	571.107	168.375	674.165	662.571	556.597	699.048	1285.75	205.831	1413.35	442.741	1219.32	658.338	1423.54	844.457	662.365
	1030.07	831.764	744.075	394.269	742.054	340.63	881.875	581.804	1113.61	627.333	925.696	177.875	754.319	403.231	781.623	571.449	1029.03	672.456	752.984	481.879	912.945	145.697	717.993	763.567	703.904	730.392	1109.07	409.518	1018.43	327.904	802.389	756.937	859	298.177	571.107	168.375	686.154	650.108	557.72	677.76	1284.59	211.062	1436.95	420.378	1227.5	660.75	1423.55	844.082	661.019
	1041.33	833.143	719.129	367.213	749.82	227.91	783.4	575.133	1113.62	714.154	820.65	190.6	744.843	315.2	883.918	566.633	1028.14	675.404	735.459	403.628	866.391	183.502	708.303	860.029	725.303	682.887	1094.56	281.567	1030.02	238.224	801.481	756.579	859	298.177	546	157	686.154	650.108	584.511	648.044	1282.19	217.5	1425.1	427.615	1229.54	657.311	1422.78	844.837	673.817
	1037.29	861.721	722.806	351.679	727.887	196.597	783.4	575.133	1106.15	693.923	817.69	208.759	743.5	193	934.574	589.27	1049.71	670.94	730.632	340.718	843.896	297.554	757.44	918.224	698.248	644.987	1079	214.657	1041.54	217.336	801.77	757.832	859	298.177	622.419	148.323	686.154	650.108	611.158	626.237	1281.19	221.288	1412.83	418.849	1229.64	658.465	1423.19	844.41	663.124
	1040.4	878.027	731.461	335.106	716.39	281.566	745.033	591.15	1105.11	640.421	799.025	262.825	778.143	123.571	983.39	595.418	1049.54	670.88	723.956	349.708	875.898	389.157	785.281	906.056	691.775	579.496	1102.34	172.139	1031.91	166.982	799.415	755.825	865.5	330	692.72	180.91	686.154	650.108	623.448	623.621	1281.1	224.987	1427.38	411.305	1231.86	661.098	1422.89	844.826	671.156
	1072.16	894.648	718.8	288.988	716	381.023	745.033	591.15	1097.01	606.273	785.817	270.767	748.636	126.182	1026.91	633.87	1050.89	684.235	730.685	323.673	931.827	457.46	915.522	927.558	696.906	571.019	1107.54	225.973	1045.72	278.477	801.836	754.766	858.757	375.551	726.803	152.465	686.154	650.108	644.455	609.273	1281.02	229.673	1452.8	418.63	1234.81	664.206	1422.68	844.767	664.715
	1047.3	877.205	737.262	265.567	723.374	257.757	985.649	595.158	1111.56	641.256	770.667	252.167	751.669	148.97	1048.22	641.722	1063.18	708.213	769.589	238.486	940.236	453.711	815.597	933.419	690.654	660.28	1105.57	244.744	1028.51	344.199	802.042	759.113	851.069	387.655	755.797	141.094	686.154	650.108	644.455	609.273	1282.06	231.853	1404.2	411.238	1236.16	662.733	1421.77	844.764	664.881
	962.207	898.718	778.424	214.583	723.43	321.184	1014.9	607.717	1112.46	636.333	759.181	248.964	816.647	126.029	1048.22	641.722	1070.85	754.37	804.612	161.431	952.379	455.907	728.239	894.545	692.622	744.554	1103.08	257.349	1044.16	433.459	802.674	760.344	843.667	393.007	847.516	159.967	686.154	650.108	689	599.8	1283.11	234.07	1362	376.433	1241.12	664.105	1421.15	844.973	664.741
	907.617	932.821	803.449	171.184	715.301	404.829	1012.83	596.524	1112.46	636.333	770.851	195.816	819.101	130.808	1086.68	632.197	1051.1	817.274	823.699	127.755	971.924	459.122	706.826	913.024	684.352	895.594	1105.43	270.096	1037.69	469.705	801.967	760.802	840.212	384.158	859.296	212.296	819.19	583.905	710.5	595.812	1283.44	236.217	1292.77	320.745	1252.25	662.602	1421.14	844.617	662.98
	874.654	937.82	803.449	171.184	717.329	303.589	971.247	567.29	1112.46	636.333	803.5	161.333	750.889	144.404	1092	679	1040.91	859.141	882.321	120.835	1029.53	424.832	720.582	893.754	693.044	865.642	1106.97	295.634	1044.05	324.537	799.569	760.038	815	393.395	834.759	274.959	819.19	583.905	723.987	628.45	1283.67	238.181	1254.13	234.445	1255.38	659.357	1422.24	843.059	665.385
	847.166	901.182	821.779	181.664	721.583	223.274	947.98	563.765	1112.46	636.333	879.133	185.667	758.664	181.264	1092.79	795.515	1031.61	884.942	928.898	116.933	1076.85	397.597	725.438	892.846	690.048	769.39	1094.67	291.757	1013.24	252.131	798.664	762.327	744.306	398.26	829.243	324.071	819.19	583.905	707.425	671.383	1284.61	239.359	1260.1	190.707	1255.32	661.127	1427.19	833.022	664.661
	820.152	886.015	823.968	175.935	720.03	266.455	950.488	586.664	1112.46	636.333	952.5	164.773	797.929	146.435	1074.59	785.448	1017.28	907.213	969.309	124.219	1071.58	355.449	715.321	894.251	696.597	641.191	1098.38	314.97	966.275	146.891	799.594	764.022	730.615	431.069	853.052	317.948	810.667	582.333	673.905	669.143	1285.02	239.925	1332.75	190.292	1255.37	660.263	1430.86	826.287	663.428
	803.302	885.646	777.773	169.882	735.192	281.631	932.4	562.3	1112.46	636.333	994.942	161.029	786.115	130.635	1074.59	785.448	998.937	915.976	995.49	174.604	1085.45	289.795	712.907	902.299	698.389	571.26	1092.02	323.337	1033.25	170.09	800.259	766.323	731.009	479.767	863.783	289.681	814.226	616.177	660.973	676.723	1287.91	245.692	1381.81	282.095	1255.28	661.369	1442.61	813.352	656.306
	792.813	934.983	723.926	210.868	723.785	163.333	932.4	562.3	1112.46	636.333	1019.96	222.582	750.134	162.059	1092.69	804.133	998.937	915.976	1013.46	248.354	1091.94	280	725.838	851.731	697.177	657.529	1099.92	343.753	1046.17	307.169	800.269	767.504	783.987	471.927	867	215.745	781.85	657.983	655.868	681.39	1285.97	246.983	1385.04	346.315	1258.07	668.323	1452.99	793.358	663.054
	804.641	906.776	720.37	257.252	724.292	208.051	934.087	562.522	1080.25	618.25	1019.96	222.582	744.875	203.812	1089.64	848.618	998.937	915.976	1019.46	324.971	1090.8	306	711.734	860.566	698.935	726.08	1101.58	370.736	1040.46	341.482	800.461	767.977	835.168	433.497	861.037	180.426	759.883	694.85	653.789	651.367	1286.58	246.229	1393.61	385.396	1251.09	663.483	1456.46	790.636	666.832
	819.453	917.284	719.951	309.279	721.229	249.821	1003.94	561.875	1058.96	575.122	1019.96	222.582	744.875	203.812	1089.64	848.618	881.634	926.91	989.51	360.392	1092.61	286.744	722.645	899.768	697.918	699.164	1097.94	374.283	1037.09	390.011	800.611	771.096	863.5	402	838.519	160.389	741.822	719.904	663	608.5	1286.62	248.123	1409.33	451.917	1245.52	664.694	1458.07	791.129	665.552
	837.994	909.205	722.122	353.661	712.841	299.144	998.184	585.316	1058.96	575.122	1019.96	222.582	744.875	203.812	1089.64	848.618	866.489	908.708	967.811	390.211	1076.76	202.965	712.297	909.161	695.061	809.3	1102.6	418.07	1037.96	439.803	800.32	771.498	863.5	402	865.898	197.407	730.953	734.988	663	608.5	1290.79	241.295	1430.97	476.643	1224.41	686.812	1458.34	790.088	664.833
	896.118	881.217	722.822	365.689	723.377	281.232	968.33	567.521	1058.96	575.122	1019.96	222.582	744.875	203.812	1089.64	848.618	835.274	910.399	916.996	430.842	1064.04	186.094	748.577	925.175	693.851	922.437	1093.89	430.645	1037.7	451.325	801.088	772.504	850.676	304.405	866.341	274.171	719.533	749.89	663	608.5	1296.06	234.913	1463.41	460.155	1224.41	686.812	1458.31	790.148	665.225
	928.452	836.825	729.515	394.14	717.147	266.937	1015.82	565.581	1058.96	575.122	1019.96	222.582	744.875	203.812	1077.52	819.942	825.206	920.385	819.308	478.522	1058.09	199.265	741.748	888.497	688.227	764.682	1104.73	336.034	1038.77	453.819	801.329	774.697	840.671	215.288	863.318	333.068	687.077	750.536	663	608.5	1303.01	224.057	1470	426.5	1224.41	686.812	1458.42	791.801	660.431
	949.93	804.579	745.095	456.876	721.72	333.28	1009.62	616.368	1058.96	575.122	1019.96	222.582	744.875	203.812	1080.46	816.684	789.083	923.153	755.858	464.33	1058.62	181.901	745.596	893.5	689.822	683.486	1097.84	243.202	1042.54	298.785	802.312	777.169	831.638	165.116	839.417	367.803	664.425	719.247	663	608.5	1299.24	220.176	1469.32	393.189	1224.41	686.812	1463.96	798.436	666.362
	946.262	766.684	745.095	456.876	713.835	315.947	1059.4	598.6	1058.96	575.122	1047.58	246.139	874.128	449.564	1080.46	816.684	746.362	905.584	735.198	427.854	1051.43	162.68	705.572	922.466	706.683	684.59	1101.74	355.892	1041.83	224.403	802.398	779.71	831.638	165.116	844.763	395.148	664.239	682.007	663	608.5	1299.2	207.848	1467.33	374.96	1224.41	686.812	1464.9	797.917	676.765
	951.245	733.263	719.764	440.418	727.855	357.801	1026.58	615.925	1058.96	575.122	1047.58	246.139	881.896	415.802	1090.85	705.645	729.618	863.006	722.422	398.214	1033.83	139.462	719.165	869.286	712.725	681.719	1109.17	424.134	1043.81	184.694	802.862	781.954	860.911	154.156	854.789	381.758	679.372	656.488	663	608.5	1282.97	196.396	1469.27	355.773	1224.41	686.812	1472.84	790.301	676.765
	977.188	724.206	717.141	390.693	731.42	342.645	993.808	562.385	1058.96	575.122	1079.5	207.5	881.896	415.802	1090.85	705.645	728.125	839.392	713.94	361.762	1014.83	119.892	726.806	893.72	735.666	667.967	1105.02	464	1042.61	215.992	802.435	782.306	834.746	162.27	854.267	337.942	679.372	656.488	663	608.5	1248.51	224.513	1466.52	363.165	1224.41	686.812	1474.19	773.237	667.574
	1036.37	755.464	718.505	352.785	716.08	366.364	953.756	564.533	1058.96	575.122	1079.5	207.5	881.896	415.802	1090.23	753.867	732.37	811.193	711.585	366.307	1057.42	107.479	721.067	911.073	817.805	627.102	1100.73	351.283	1046.61	335.164	803.789	784.489	862.5	191	855.352	347.08	736.75	642.827	663	608.5	1221.51	256.059	1446.87	425.311	1224.41	686.812	1475.55	732.636	662.903
	1073.33	757.514	715.188	304.847	713.531	377.65	804.194	567.548	1058.96	575.122	1079.5	207.5	881.896	415.802	1090.23	753.867	748.354	788.868	709.547	354.562	1090.15	142	706.043	929.474	843.694	583.905	1109.5	227.103	1040.69	414.93	804.392	785.573	862.353	175.471	858.952	332.747	732.167	689.608	666.742	653.719	1212.26	269.731	1439.47	473.759	1224.41	686.812	1475.55	732.636	661.198
	1076.51	675.121	712.492	211.411	717.708	366.875	804.194	567.548	1071.26	678.415	1079.5	207.5	881.896	415.802	1091.13	784.038	780.775	749.65	721.211	298.332	1093.49	216.185	708.929	831.206	850.691	588.613	1106.02	226.926	1043.14	465.984	804.143	785.026	850.575	203.113	858.953	335.217	722.151	726.654	698.735	701.434	1212.65	273.912	1463.56	450.515	1224.41	686.812	1475.55	732.636	661.48
	1092.59	633.268	720.522	183.724	722.756	429.237	906.191	635.7	1064.86	696.312	1079.5	207.5	881.896	415.802	1069.27	839.603	821.477	760.82	715.852	274.206	1095	276.5	722.37	900.949	905.252	659.257	1107.97	338.734	1042.78	369.562	804.738	787.852	862.647	204	848.121	375.776	705.253	756.809	728.787	725.787	1221.7	296.341	1470.05	414.909	1224.41	686.812	1475.55	732.636	691.384
	1085.18	594.1	720.945	260.908	714.437	308.519	819.467	568.956	1065.93	715.841	1079.5	207.5	1032.46	456.017	1065.96	881.296	828.087	848.824	718.896	288.818	1092.56	305.034	736.688	884.719	893.011	702.643	1095.6	378.861	1042.36	278.009	804.752	787.197	862.786	202.036	857.68	392.032	688.851	777.465	761.041	759.228	1220.71	329.856	1446.09	420.956	1224.41	686.812	1475.55	732.636	662.493
	1072.35	648.893	720.681	314.966	715.073	258.474	724	641.714	1072.03	741.879	1079.5	207.5	1007.5	429.974	1087.42	839.28	828.143	888.285	716.443	384.176	1090.05	283.981	705.51	923.936	880.178	722.548	1108.95	430.875	1046.72	192.13	804.391	788.185	863.623	253.087	856.032	381.292	676.407	799.657	780.481	793.308	1221.61	350.889	1445.06	474.405	1224.41	686.812	1477.83	697.55	661.341
	1065.66	673.075	718.291	374.246	717.211	302.246	893.769	584.692	1067.5	747.03	1079.5	207.5	958.235	436.541	1085.17	776.85	831.416	907.114	712.815	303.402	1092.07	271	709.604	765.974	824.203	791.131	1101.88	431.569	1033.46	153.379	805.204	790.583	863.623	253.087	852.731	345.15	669.768	808.872	764.994	838.323	1218.49	382.204	1438.39	474	1224.41	686.812	1476.78	721.611	665.826
	1061.62	674.203	747.289	476.011	725.917	274.885	893.769	584.692	1046.11	748.055	1079.5	207.5	922.172	435.097	1085.17	776.85	857.787	922.57	726.375	279.404	1090.09	211.151	718.34	821.116	794.667	806.081	1107.1	288.848	1042.03	234.064	805.554	791.623	863.143	355.714	832.293	331.201	646.442	771.472	753.344	852.623	1221.84	396.509	1461.31	476.688	1224.41	686.812	1475.01	723.054	660.729
	1040.22	667.112	729.5	481.5	715.891	352.909	943.765	570.316	992.886	747.222	1079.5	207.5	922.172	435.097	1085.17	776.85	912.863	925.686	715.287	356.788	1061.49	150.755	709.764	917.294	773.366	802.828	1102.27	235.357	1043.47	308.493	806.063	794.38	845.66	296.588	832.743	280.369	656.375	725.083	740.032	828.707	1223.53	405.167	1451.39	431.63	1224.41	686.812	1470.66	731.14	662.408
	1001.9	672.04	721.659	401.504	714.084	281.604	850.485	580.682	972.787	739.052	1079.5	207.5	922.172	435.097	1085.17	776.85	1022.97	925.625	718.563	363.027	1071.64	123.689	720.167	807.922	740.427	871.331	1107.97	295.255	1038.38	365.613	805.996	793.952	858.929	223.614	839.359	249.378	670.197	683.258	738.104	820.222	1225.3	407.971	1441.92	396.339	1224.41	686.812	1473.41	713.062	662.44
	966.033	750.336	719.679	313.372	715.859	336.96	778.162	663.414	914.68	760.905	1079.5	207.5	922.172	435.097	1085.17	776.85	1038.67	878.399	720.683	360.558	1088.54	156.678	708.656	794.768	746.102	863.084	1105.8	309.537	1043.82	363.899	807.567	797.622	858.929	223.614	839.113	228.82	680.333	651.333	722.716	809.489	1233.3	406.627	1447.87	385.908	1224.41	686.812	1473.25	733.91	666.935
	941.405	792.151	720.868	288.163	734.907	311.067	731.742	568.71	900.307	764.658	1079.5	207.5	922.172	435.097	1083.48	784	1034.5	877.75	724.134	367.765	1094.75	239.833	703.32	900.219	747.286	860.074	1101.94	372.112	1034.07	216.829	808.026	798.309	853.981	276.514	841.309	232.53	696.057	630.4	709.05	778.918	1254.59	411.417	1453.64	362.335	1224.41	686.812	1472.18	734.464	662.242
	952.833	795.773	724.292	374.554	718	297.093	731.742	568.71	934.966	707.541	1092	186.5	922.172	435.097	1073.89	864.724	1032.17	882.649	718.776	385.357	1089.06	345.84	731.166	900.614	749.464	856.609	1102.15	432.709	1012.1	145.164	807.242	798.291	853.981	276.514	843.755	158.236	696.057	630.4	710.782	751.508	1272.31	401.537	1451.92	356.878	1224.41	686.812	1470.92	738.651	656.821
	936.356	826.608	735.938	470.255	718.151	259.46	731.742	568.71	946.708	683.865	1092	186.5	992.578	451	1070.8	893.695	1041.15	874.662	769.85	471.545	1090.97	296.76	723.712	856.2	749.315	854.205	1112.14	410.475	992.917	152.42	807.253	798.894	853.981	276.514	837.073	130.594	696.057	630.4	710.853	732.378	1289.64	393.715	1465.28	374.356	1224.41	686.812	1469.25	739.69	658.604
	924.143	822.738	721.175	480.088	716.891	327.661	729.194	627.387	938.887	676.538	1092	186.5	992.578	451	1070.43	826.937	1056.49	868.133	889.996	475.815	1090.13	285.899	707.523	868.1	750.664	850.347	1108.54	286.701	1035.95	172.976	807.154	803.588	853.981	276.514	746.172	143.897	696.057	630.4	713.053	707.477	1308.75	391.429	1469.89	391.105	1224.41	686.812	1472.57	737.791	660.373
	892.531	853.855	719.673	422.562	717.142	243.698	730.082	622.795	965.406	667.132	1092	186.5	992.578	451	1081.87	894.522	1061.84	856.814	903.348	480.342	1091.87	266.97	749.257	908.686	751.829	847.269	1103.09	201.755	1036.99	206.404	807.119	807.035	853.981	276.514	693.654	138.654	696.057	630.4	699.355	678.504	1333.91	374.147	1467.38	370.281	1224.41	686.812	1473.5	741.718	662.511
	880.419	878.833	729.548	357.973	715.206	323.552	731.941	687.238	999.338	686.707	1092	186.5	992.578	451	1077.77	811.782	1062.13	843.99	932.389	386.851	1091.87	266.97	725.99	892.016	754.193	843.154	1105.42	219.18	1042.79	144.2	808.403	810.408	858.467	354.609	656.409	146.909	696.057	630.4	686.91	659.26	1377.08	361.845	1442.34	361.854	1224.41	686.812	1473.13	743.622	665.194
	865.07	864.954	720.144	317.185	718.852	248.161	725.75	666.667	1014.12	686.289	994.109	237.717	940.388	449.571	1089.17	766.217	1060.03	839.023	947.65	346.159	1091.87	266.97	712.111	895.203	755.399	840.523	1105.82	265.703	961.043	157.416	809.864	813.255	861.765	279.824	617.306	154.806	696.057	630.4	672.116	651.835	1416.35	380.818	1400.83	324.513	1224.41	686.812	1473.87	744.311	664.776
	824.194	809.008	721.652	344.609	714.194	338.518	737.3	595.688	1063.4	664.8	1005.06	245.878	940.388	449.571	1089.17	766.217	1061.51	835.246	967.37	290.847	1091.87	266.97	725.631	908	757.385	833.34	1109.75	335.441	983.105	291.332	809.275	815.41	858.743	205.929	600.704	196.741	811.667	575.167	659.025	646.741	1430.7	407.841	1425.04	275.717	1224.41	686.812	1473.83	744.625	668.653
	783.473	753.205	740.5	438.6	714.617	321.617	737.3	595.688	1111.02	645.913	1002.44	261.39	940.388	449.571	1089.17	766.217	1064.98	828.654	989.774	217.513	1091.87	266.97	710.62	844.387	752.91	826.576	1106.43	402.432	1038.38	324.282	808.479	816.419	834.537	166.295	602.218	249.46	811.667	575.167	653.024	652.634	1436.23	443.525	1454.32	249.014	1224.41	686.812	1473.21	745.699	668.39
	763.351	705.119	752.159	468.045	734.7	234.435	737.3	595.688	1108.62	677.074	987.435	318.812	785	457	1090.57	839.857	1064.71	813.982	975.528	141.19	1092.43	400.402	712.051	911.505	759.532	823.698	1106.43	402.432	1034.96	341.25	808.528	818.191	853.273	162.052	611.568	284.018	832.227	582.091	653.024	652.634	1420.42	450.653	1429.36	228.766	1224.41	686.812	1474.08	744.295	662.492
	837.121	645.177	732.563	478.606	716.587	274.265	729.51	666.202	1104.21	625.328	974.235	330.662	769.419	420.41	1081	837.853	1062.53	789.398	951.513	129.656	1090.01	407.105	724.918	893.718	760.095	824.652	1105.36	342.08	1047.18	366.393	808.639	819.403	853.273	162.052	604.179	304.967	857.25	608.375	653.024	652.634	1399.31	451.592	1410.17	226.777	1213.05	827.046	1473.82	746.691	664.455
	851.125	645.565	741.683	429.028	718.007	368.405	725.775	715.925	1109.01	620.716	951.565	370.497	758.883	385.568	1081	837.853	1064.96	780.036	953.264	156.874	1088.39	421.204	708.476	913.312	766.337	811.852	1104.13	239.034	1041.51	419.712	808.314	820.249	863.5	243	605.724	312.448	857	632.333	653.024	652.634	1387.52	436.229	1420.94	210.571	1215.95	827.005	1473.76	747.739	665.171
	879.661	645.716	715.147	368.386	735.478	407.772	724.75	655.875	1113.9	633.143	934.829	419.293	768.742	321.809	1081	837.853	1069.29	753.03	871.288	117.451	1087.45	381.188	721.244	916.207	746.938	789.872	1099.78	172.43	1034.54	393.811	808.138	820.806	863.692	204.288	598.674	338.13	820.823	655.008	653.024	652.634	1374.72	413.129	1404.11	205.915	1219.14	819.947	1473.53	749.165	658.856
	909.88	656.738	709.639	326.512	733.257	420.639	724.75	655.875	1092.83	559.87	916.593	470.259	794.167	244.254	1081	837.853	1020.61	722.322	833.944	120.207	1072.43	332.19	729.278	836.823	737.648	785.058	1109.15	295.715	1047.5	243	806.897	820.296	863.692	204.288	628.95	368.921	782.235	679.296	735.5	581	1357.04	378.044	1396.1	168.422	1245.5	814.348	1473.93	749.945	659.76
	958.095	681.135	717.106	250.075	732.583	405.307	724.333	738.5	1052.44	540.052	916.593	470.259	802.648	254.528	1081	837.853	888.017	813.259	745.131	138.262	1048.96	292.508	711.104	859.312	682.683	761.8	1106.52	359.079	1034.36	162.169	807.96	819.706	862.85	191.1	627.365	400	747.203	709.36	733.667	617.133	1332.95	325.119	1424.88	184.174	1250.96	815.282	1473.36	750.47	691.283
	986.823	726.583	726.511	268.076	772.701	354.241	732.541	739.246	1052.44	540.052	926.344	476.469	844.482	175.579	1081	837.853	848.861	686.94	720.812	196.69	1027.26	266.653	713.451	908.588	683.493	722.894	1098.66	445.222	1013.91	154.648	807.804	816.457	863.333	236.333	614.151	412.71	721.397	730.658	729.776	646.85	1309.33	281.919	1428.63	230.063	1255.08	810.843	1473.91	750.757	668.382
	976.414	773.01	725.818	351.587	722.381	331.857	740.842	560.737	1096.26	552.742	954.662	486.554	913.819	156.333	1063.15	870.118	853.957	662.71	718.334	233.577	908.555	232.767	715.699	902.558	698.878	674.183	1095.23	412.7	1035.22	195.912	806.6	815.609	863.333	236.333	613.91	405.04	692.571	733.078	717.797	698.058	1296.34	245.473	1451.26	294.858	1264.91	810.176	1473.54	752.158	662.432
	974.236	837.15	724.798	339.865	721.967	417.017	740.842	560.737	1112.03	628.108	988	473.516	940.923	126.115	1018.08	876.772	856.741	646.482	750.942	305.61	764.274	235.997	706.805	902.896	698.615	625.136	1106.15	287.573	1038.26	216.353	806.862	817.142	863.724	297.034	613.345	406.609	674.546	687.767	713.476	731.274	1276.83	230.427	1456.13	345.765	1269.9	801.925	1473.78	751.819	663.649
	1011.65	904.125	712.096	368.68	741.213	423.82	746.388	824.367	1109.2	691.72	1033.71	288.778	929.519	127.139	1069.47	884.243	857.523	637.581	782.911	425.233	778.685	164.717	722.519	853.754	682.614	584.225	1105.72	224.71	1043.61	339.235	807.343	819.804	863.239	243.866	648.936	420.943	688.452	641.419	713.18	742.307	1260.99	214.532	1449.37	308.706	1262.51	808.114	1473.86	751.836	663.295
	982.392	894.225	719.744	408.719	769.299	293.373	724.32	639.76	1111.39	635.754	1042.99	278.716	901.636	110.091	1083.15	876.875	858.06	617.954	827.87	476.786	794.569	119.827	741.639	893.659	710.829	571.32	1107.19	326.935	1036.77	370.922	807.368	822.411	852.189	193.283	674.285	448.376	688.452	641.419	721.479	760.485	1261.87	204.689	1455.22	269.533	1309	728.782	1474.28	751.229	674.632
	918.595	891.034	722.007	338.851	741.295	318.514	723.667	619.722	1102	609.443	1042.99	278.716	951.133	123.933	1075.39	874.157	859.885	604.095	917.242	460.952	791.578	136.34	717.412	894.545	704.738	562.501	1106.3	323.87	1047.5	240	806.286	823.759	861.519	172.167	684.462	462.615	688.452	641.419	742.007	781.11	1263.29	207.458	1448.05	312.226	1305.83	723.709	1473.68	752.932	670.598
	878.037	911.597	747.186	266.644	744.623	364.594	738.441	635.574	1102	609.443	1090.8	296.6	1021.01	154.725	1083.48	848.67	857.757	594.843	963.163	355.572	778.297	174.872	707.738	914.372	703.901	561.206	1097.82	234.005	1041.24	180.961	807.186	824.03	861.519	172.167	749.602	439.906	688.452	641.419	763.606	787.81	1264.2	214.408	1460.22	263.757	1303.36	720.207	1473.47	752.84	667.895
	865.931	926.188	730.312	265.12	726.041	467.055	723.571	590.714	1044.01	539.434	1090.8	296.6	1021.01	154.725	1091.5	841	854.903	582.453	997.357	290.989	780.681	152.029	725.072	895.411	703.901	561.206	1107.95	325.071	1037.32	218.944	806.215	823.868	856.453	241.36	805.19	407.302	801.909	577.818	782.092	783.331	1252.14	227.827	1455.07	325.391	1302.9	719.528	1473.76	752.036	654.682
	829.191	883.596	725.679	240.6	741	471.462	723.571	590.714	1044.01	539.434	1086.96	356.042	1021.01	154.725	1091.5	841	852.201	569.419	1009.07	263.219	854.97	102.97	746.177	899.323	694.785	564.356	1108.72	432.472	1042.93	228.229	806.961	824.327	856.453	241.36	859.589	370.625	822.241	611.987	801.324	758.122	1243.95	256.937	1455.83	377.586	1302.27	720.255	1473.7	751.231	662.229
	799.959	826.214	720.188	315.487	789.333	434.667	723.571	590.714	1113.17	602.314	1086.96	356.042	1087.5	268.333	1091.5	841	845.93	570.595	1015.63	197.178	872.726	123.524	767.808	895.793	708.599	561.002	1105.91	438.558	1031.74	255.153	808.024	827.49	858.029	289.291	848.417	333.808	844.015	635.559	811.238	735.315	1268.94	295.422	1423.99	377.211	1302.74	720.239	1473.02	751	663.169
	792.856	807.564	727.474	377.284	789.333	434.667	762.384	808.596	1113.17	602.314	1034.56	480.64	1087.5	268.333	1089.68	590.129	829.276	563.51	1044.03	155.604	891.386	167.687	821.721	900.969	703.282	561.534	1103.98	351.841	1030.37	206.281	808.176	825.96	848.513	182.062	857.793	327.526	824.188	673.674	791.581	702.598	1287.29	309.507	1407.29	338.44	1302.17	720.62	1472.89	750.743	668.558
	798.619	782.738	720.688	337.006	789.333	434.667	724.5	786.8	1112.49	576.757	961.028	481.127	1087.5	268.333	1089.68	590.129	824.21	562.407	982.354	122.118	990.912	205.183	711.342	925.688	705.74	568.018	1103.01	235.471	1031.89	179.955	807.927	826.302	861.5	197.896	858.981	328.951	793.991	705.5	768.737	657.284	1288.44	322.203	1409.47	298.731	1301.62	722.137	1472.64	751.033	665.797
	799.363	781.572	715.654	263.382	789.333	434.667	724.5	786.8	1110.89	628.889	916.519	470.667	1087.5	268.333	1092.5	719.5	890.517	552.536	842.657	150.492	1087.13	218.833	765.103	936.551	712.958	578.694	1101.53	178.74	1033.36	219.174	807.976	826.851	861.5	197.896	848.149	390.759	768.044	733.298	754.455	616.818	1284.85	337.824	1410.65	307.766	1300.44	723.167	1473.21	750.017	680.563
	800.476	778.58	724.402	251.786	789.333	434.667	724.44	695.12	1110.27	619.633	850.5	466	1087.5	268.333	1092.5	719.5	946.359	558.075	788.311	235.228	1087.13	218.833	856.652	928.848	697.998	612.826	1105.45	266.408	1014.58	341.351	808.48	829.527	861.5	197.896	856.081	418.141	747.183	752.333	789.099	625.615	1302.06	324.512	1434.55	279.589	1300.39	723.1	1473.59	749.454	667.86
	798.529	778.085	772.768	319.051	807.1	457.9	726.154	709.269	1093	635	775.5	483	1087.5	268.333	1092.5	719.5	1005.5	578.211	746.073	273.882	1091.75	164.292	734.168	904.224	697.347	634.296	1100.69	354.929	1037.75	401.431	809.775	831.731	861.5	197.896	859.584	374.056	731.601	763.867	829.182	643.737	1287.52	334.604	1443.61	245.106	1300.51	722.609	1473.93	749.794	669.2
	797.48	773.976	758.634	433.301	807.1	457.9	731.076	694.12	1089.2	598.6	775.571	473.714	1033.47	145.359	1092.3	599.3	1032.52	604.7	750.401	288.597	1093.96	146.358	813.237	893.87	700.353	593.425	1108.79	306.524	1040.6	384.302	808.919	830.698	861.5	197.896	859.988	333.988	708.09	727.109	850.891	665.578	1282.22	383.633	1467.69	272.238	1300.6	722.746	1474.81	753.83	660.398
	796.553	762.549	720.008	416.625	737.982	452.339	725.422	694.956	1063.5	537	790.25	435.417	990.175	127.579	1079.81	639.616	1059.05	618.795	742.246	350.429	1050.11	107.216	813.477	895.602	688.131	652.503	1104.51	161.225	1035.57	260.352	809.492	830.508	864.25	322.625	859.324	333.924	703.759	680.759	850.839	697.161	1278.91	430.448	1450.88	334.621	1300.18	723.102	1476.28	774.471	689.63
	792.233	735.373	735.538	333.159	724.352	401.172	725.422	694.956	1025.66	564.788	775.346	443.75	1016.5	129.5	1079.81	639.616	1063.06	618.429	717.908	323.456	1010.61	102.252	710.918	920.914	683.491	778.679	1106.44	218.02	1034.53	176.633	810.053	827.469	854.862	370.115	859.802	390.78	694.911	659.478	852.825	723.105	1271.96	466.76	1458.38	378.95	1300.21	723.073	1476.9	783.586	664.826
	788.688	701.82	729.858	316.307	720.756	391.78	752.596	646.685	963.062	567.048	800	460	1079.75	146.25	1092.78	805.739	1061.46	607.655	709.131	215.17	925.245	140.973	831.517	935.643	686.281	803.486	1107.51	319.801	1042.91	234.75	809.657	822.687	862.059	396.471	857.389	423.814	688.206	644.238	851.786	727.071	1242.95	483.618	1468.8	413.883	1299.48	723.538	1475.44	790.048	663.773
	776.124	663.234	719.908	359.099	722.48	387.912	728.947	763.309	1020.49	537.714	831.243	483.919	1094	156.5	1092.78	805.739	1064.9	635.55	714.143	135.672	821.731	209.468	966.326	907.759	695.043	783.435	1095.54	366.313	1029.83	298.819	809.392	822.684	860.27	380.676	862.452	404.068	682	632.5	829.252	712.818	1207.44	437.042	1448.06	358.984	1300.17	722.486	1475.04	798.167	664.51
	766.236	627.534	720.258	338.103	719.106	388.508	729.927	792.306	1073.6	576.2	907.5	490.5	1078.39	195.5	1092.78	805.739	1071.4	709.133	782.6	119.856	793.304	206.243	958.792	894.952	728.737	767.742	1108.3	448.179	1028.37	357.895	809.634	825.6	844.949	344.485	860.567	334.5	696.333	611.167	838.528	701.463	1203.2	419.702	1441.27	325.122	1300.06	722.408	1475	795.278	659.974
	734.004	609.077	714.462	269.487	723.783	414.835	728.735	806.904	1111.75	595.882	907.5	490.5	1078.39	195.5	1092.78	805.739	1023.01	763.858	866.152	120.656	791.057	122.32	813.591	900.033	725.284	719.123	1095.86	450.697	1036.28	401.411	809.352	826.389	854.717	285.543	852.393	339.477	696.333	611.167	831.496	713.766	1198.14	370.69	1450.49	267.918	1299.64	723.189	1475.15	793.679	673.586
	737.933	661.054	725.815	242.63	718.841	378.15	727.042	762.153	1112.16	637.545	1012.96	463.971	1078.39	195.5	1088.81	722.679	995.34	873.545	932.107	114.152	791.898	110.431	714.948	912.214	718.511	661.193	1107.2	359.148	1042.26	300.144	809.226	826.291	854.717	285.543	858.977	343.92	696.333	611.167	787.25	769.89	1199.15	310.656	1452.46	238.746	1299.54	722.276	1475	790.06	664.547
	724.616	708.106	755.903	293.767	720.459	375.874	723.471	730.441	1104.56	592.032	1031.76	488.474	1078.39	195.5	1088.81	722.679	1011.24	901.572	1009.33	115.139	802.56	113.615	743.75	927.06	734.483	607.855	1109.12	209.615	1044.25	210.503	811.122	820.937	861.711	238.533	860.197	374.711	770.214	609.357	759.728	812.238	1203.18	287.27	1420.19	267.064	1298.65	723.81	1474.82	789.662	659.95
	789.464	816.339	720.953	358.127	723.331	388.568	724.81	680.143	1104.56	592.032	1047.3	448.848	1078.39	195.5	1069.54	825.152	1057.27	915.508	1054.54	118.354	882.273	105.088	782.719	894.326	716.368	560.103	1085.79	201.494	1003.64	168.18	815.075	812.112	863	220.5	848.588	403.244	754.87	637.963	741.863	844.144	1203.29	289.706	1423.54	336.869	1298.47	724.047	1474.71	787.829	685.056
	853.907	897.495	728.2	331.615	719.8	330.122	734.781	622.531	1058.92	554.889	1047.3	448.848	1078.39	195.5	1091.4	814.45	1066.19	909.182	1054.54	118.354	974.009	101.269	725.349	920.36	690.69	639.432	1105.02	281.708	1024.19	154.914	824.86	788.942	863.75	278.75	830.195	452.39	742.387	676.18	745.783	825.777	1204.52	303.745	1463.32	365.347	1297.61	725.694	1474.39	787.811	657.951
	876.953	932.848	748.757	342.48	721.394	384.596	734.781	622.531	1035.67	560.284	1047.3	448.848	1078.39	195.5	1091.4	814.45	1066.1	882.941	1059.67	190.833	1029.13	131.629	775.703	933.314	691.925	718.747	1106.35	375.571	1041.83	283.107	834.477	758.282	835.21	301.268	809.784	451.941	736.11	716.846	725.265	801.787	1206.54	320.26	1462.01	381.084	1297.79	725.362	1475.32	789.237	677.763
	888.149	938.075	737.631	397.821	719.262	390.515	734.781	622.531	1054.71	549.335	1047.3	448.848	1078.39	195.5	1091.4	814.45	1067.34	835.976	1014.25	134.398	1056.08	143.865	747.598	901.539	718.193	775.132	1104.15	456.235	1021.85	364.394	840.57	758.904	804.284	370.787	777.342	457.789	731.677	754.951	698.043	823.632	1206.39	331.534	1469.49	396.206	1297.47	725.116	1475.78	793.525	664.712
	959.609	934.34	735.931	462.077	721.103	382.762	726.062	772.531	1026.01	546.752	1047.3	448.848	1078.39	195.5	1091.4	814.45	1067.68	807.746	865.383	132.199	1089.16	166.269	839.382	911.173	741.721	770.503	1106.69	409.643	1028.78	439.889	848.97	745.606	828.532	439.442	762.312	450.028	735.653	784.879	676.5	847.75	1204.61	343.946	1466.51	387.986	1297.25	725.098	1476.18	787.303	660.714
	1008.28	917.065	754.549	476.744	716.743	348.403	724.861	755.528	984.202	551.58	931.184	481.447	1078.39	195.5	1092.5	593.5	1068.1	793.538	882.702	134.123	1083.02	120.596	923.629	935.727	685.83	718.56	1107.57	320.013	1029.53	464.915	860.882	741.824	839.095	470.92	752.47	431.917	748.442	806.238	661.637	839.368	1201.97	349.105	1471.78	355.111	1296.16	726.72	1476.31	784.276	661.93
	1039.66	861.162	754.549	476.744	722.78	341.39	724.861	755.528	1028.73	540.585	931.184	481.447	1078.39	195.5	1089.28	579.769	1063.98	783.933	841.038	117.496	1066.95	130.803	1021.51	908.017	688.133	579.688	1102.62	280.661	1022.6	456.17	873.02	732.016	863.125	426.75	772.493	383.946	767.974	816.49	625.395	813.233	1202.24	378.462	1471.78	355.111	1295.14	728.02	1476.11	784.393	698.337
	1017.7	807.626	717.414	434.489	720.088	345.346	729.782	644.379	1093.67	541.933	818.474	464.737	1078.39	195.5	1091.3	665.1	1049.63	790.685	801.566	137.188	1092.11	193.153	859.682	888.592	691.309	686.814	1104.44	391.77	1017.64	382.499	879.023	726.293	856.118	345.794	793.94	364.96	782.051	803.06	599.784	755.523	1198.8	410.742	1452.92	262.314	1294.18	727.796	1475.34	785.364	669.962
	1042.25	745.4	718.268	460.937	733.017	282.79	749.4	759.2	1109.03	571.844	805	466.5	1078.39	195.5	1091.3	665.1	1071.29	784.143	814.379	122.443	1092.11	193.153	729.209	910.063	699.921	783.149	1096.02	449.636	1014.97	364.139	883.479	724.696	826.534	239.362	840.341	337.397	776.701	776.766	603.558	712.547	1199.25	426.945	1444.49	301.519	1294.16	727.266	1475.66	785.886	668.144
	1082.87	708.739	720.114	462.924	726.545	285.5	804.636	586.295	1059.42	579.789	827.737	473.105	1078.39	195.5	1091.3	665.1	1063.09	703.971	787.561	143.479	1092.11	193.153	755.731	891.414	707.261	788.639	1095.97	296.614	1024.06	274.026	884.416	724.405	826.534	239.362	856.915	366.509	765.875	757.643	622.153	678.864	1200.88	431.372	1443.74	301.444	1292.8	727.811	1475.91	785.576	655.312
	1068.89	744.24	721.878	371.345	728.387	251.602	740.926	576.296	1055.88	608.726	879.8	483	1096.35	396	1091.3	665.1	1063.09	703.971	747.358	157.959	1085.22	389.222	706.091	919.468	697.102	786.306	1098.94	226.212	1040.39	297.486	884.474	725.265	861.315	308.685	864.3	447.3	753.762	721.664	637.016	651.656	1200.83	432.038	1438.15	242.742	1290.21	725.904	1475.36	785.205	665.339
	1080.49	700.089	739.617	304.252	726.164	226.429	740.926	576.296	1111.89	607.932	879.8	483	1096.35	396	1091.3	665.1	1066.15	740.603	723.168	166.88	1066.2	435.332	743.709	900.229	703.75	781.147	1097.72	173.887	1036.17	353.032	884.674	726.523	861.315	308.685	852.094	407.735	745.97	678.683	650.188	631.188	1219.2	379.233	1439.96	197.994	1279.56	723.798	1474.37	785.093	664.076
	1082.21	634.944	727.843	240.231	721.925	173.632	724.875	760.312	1112.37	653.196	879.8	483	1096.35	396	1091.3	665.1	1062	797.07	715.925	207.874	1091.59	425.614	828.213	916.35	701.945	742.943	1094.08	226.728	1000.06	238.498	884.545	726.411	851.817	398.211	843.692	358.101	739.346	647.718	650.188	631.188	1208.33	350.738	1439.97	195.307	1247.03	704.195	1472.02	781.854	667.496
	1073.58	659.528	721.691	336.564	721.763	263.737	760.5	587.8	1113.4	677.8	879.8	483	1096.35	396	1080.48	606.172	1064.98	770.331	708.304	266.676	1091.37	406.434	889.421	929.469	710.892	644.432	1100.12	267.082	975.325	164.102	884.378	727.147	851.694	448.713	843.527	355.169	735.333	616.389	650.188	631.188	1198.38	402.931	1422.19	184.567	1226.2	698.655	1474.07	800.381	661.434
	1048.02	741.16	735.406	431.744	741.411	326.116	740.638	656.922	1114.17	654.5	879.8	483	1096.35	396	1080.48	606.172	1063.19	778.834	726.941	355.407	1080.76	307.675	872.498	917.961	756.757	578.625	1089.94	213.79	1036.67	272.025	883.743	728.875	862.795	433.341	852.49	371.386	735.333	616.389	650.188	631.188	1207.95	415.087	1445.4	167.651	1211.82	706.417	1474.63	805.981	664.318
	1044.77	749.321	741.667	479.667	734.951	299.379	728.791	726.522	1106.41	611.513	879.8	483	1096.35	396	1080.48	606.172	1063.19	778.834	721.193	439.047	1089.08	254.845	729.756	894.192	716.193	565.354	1106.28	266.801	1041	264.71	884.168	727.433	852.415	337.277	856.094	362.562	735.333	616.389	606.344	646.433	1204.83	406.346	1439.54	200.68	1208.84	713.93	1475.39	804	666.419
	1051.18	733.254	719.401	417.269	732.221	321.018	730.952	685.012	1098.02	581.105	1002.1	488.128	1096.35	396	1080.48	606.172	1063.19	778.834	713.91	458.607	1091.56	324.692	747.973	921.277	700.792	569.166	1090.85	339.675	1029.82	167.776	884.084	728.964	844.79	251.276	857.5	392.148	735.333	616.389	576.013	677.925	1204.78	385.037	1452.16	261.872	1207.22	716.904	1476.5	731.5	668.081
	1059.58	691.43	711.367	325.156	725.855	372.601	724.333	644.833	1109.5	593.267	940.849	470.528	1096.35	396	1093.66	641.182	1071.06	910.779	717.914	468.635	1095.1	277.595	871.711	907.171	709.628	592.704	1096.72	247.626	1034.49	182.333	883.579	732.582	863.529	219.529	856.132	390.228	816.082	603.51	573.386	725.149	1212.9	359.079	1462.89	277.505	1206.99	717.478	1476.52	738.222	664.865
	1064.82	663.949	722.945	260.165	722.914	300.681	726.157	639.176	1113.83	679.833	953.479	485.845	1040.67	156.702	1093.66	641.182	1022.97	910.869	720.24	468.409	1094.37	207	1020.82	877.133	698.689	643.03	1105.09	357.255	1021.98	222.031	884.789	729.151	863.529	219.529	859.557	377.75	795.636	651.597	547.087	727.369	1211.74	357.188	1444.98	307.55	1207.12	716.832	1477.78	741	662.637
	1065.8	638.96	761	248.867	762.046	173.704	726.157	639.176	1114.25	656.5	941.426	481.213	1009.06	128.71	1091.17	645.083	950.336	900.735	721.431	469.597	1094.57	183.102	1042.97	893.296	692.045	713.879	1103.24	359.809	1035.15	236.098	885.128	731.908	863.529	219.529	835.317	353.208	759.77	706.643	553.773	759.625	1210.51	386.257	1455.4	358.721	1207.1	716.79	1477.78	741	668.253
	1064.22	665.435	762.5	386.19	722.921	233.316	725.5	605.5	1098.8	631.652	873	486	1061	140.444	1091.17	645.083	918.317	912.652	722.621	463.123	1094.07	138.222	862.171	902.341	698.526	773.612	1104.63	464.25	1045.46	189.266	884.996	731.254	859.149	392.77	778.542	300.626	736.507	739.965	596.446	808.473	1243.32	397.225	1430.6	410.848	1206.84	717.467	1477.78	741	660.817
	1057.06	694.607	734.553	440.369	722.964	336.216	732.906	667.472	1110.34	652.148	860.571	483.143	1046.69	158.716	1091.17	645.083	874.563	921.194	711.528	424.038	1088.71	178.917	718.799	934.076	685.799	742.537	1109.31	405.651	1034.24	194.448	885.088	731.477	849.875	421.656	743.277	270.22	721.572	755.006	628.882	838.292	1242.24	422.996	1442.64	453.224	1207.25	715.86	1477.78	741	664.946
	1064.02	720.187	734.572	431.435	748.835	189.363	732.906	667.472	1112.36	654.643	895.5	488	1085.42	180.944	1091.17	645.083	818.18	914.148	712.71	340.841	1091.71	215.958	902.024	930.039	680.869	607.375	1106.85	276.443	1011.27	251.033	886.595	729.375	849.875	421.656	706.347	267.724	709.279	767.153	627.629	860.28	1209.27	406.382	1446.49	472.898	1207.28	715.433	1477.18	778.909	665.186
	1059.88	745.761	738.443	406.832	728.312	198.22	725.808	713.269	1110.86	637.324	906.073	453.585	1085.42	180.944	1091.17	645.083	814.36	898.966	723.234	265.563	1088.21	242.59	998.855	892.957	689.975	614.95	1104.84	214.233	1026.61	324.976	888.273	726.245	852.082	268.342	668.695	304.565	688.789	750.167	639.877	837.053	1202.48	369.313	1446.73	432.311	1206.84	715.562	1476.8	775.95	666.551
	1060.21	752.822	740.661	362.932	723.91	257.09	739.48	643.827	1110.32	663.603	949.895	391	1085.42	180.944	1091.17	645.083	794.589	916.05	714.299	225.117	1084.72	167.494	1030.36	892.957	697.041	748.821	1107.99	244.743	1033.25	399.311	888.543	725.981	857.481	204.899	652.213	391.452	687.075	697.35	617.466	839.5	1221.19	329.095	1446.89	410.909	1206.86	714.753	1476.41	785.593	685.601
	1045.58	749.07	724.481	348.84	722.911	384.652	742.378	711.744	1101.59	683.372	967.698	433.767	1097.87	165.387	1090.39	651.294	772.104	921.466	728.861	154.877	1080.68	199.826	1052.21	920.708	691.03	677.129	1110.25	389.713	1024.79	413.27	884.695	714.829	857.481	204.899	688.778	450.019	701.113	665.094	582.27	815.453	1268.95	270.479	1456.39	418.376	1207.17	713.24	1475.42	794.091	664.54
	1036.18	751.824	748.489	427.928	719.727	465.568	742.378	711.744	1110.37	683.737	995.765	365.059	1097.87	165.387	1090.39	651.294	736.128	901.149	715.494	131.584	1093.75	289.05	855.97	913.242	678.178	614.197	1103.85	392.28	1031	463.105	877.94	702.359	862.93	254.912	751.5	448.658	701.113	665.094	541.832	781.701	1301.32	251.946	1449.23	411.095	1207.22	713.415	1456.4	793.067	664.178
	1016.16	758.205	765.875	480.875	726.707	393.474	742.378	711.744	1110.37	683.737	972.826	350.761	1036.22	128.167	1090.39	651.294	738.106	880.162	726.1	145.779	1093.75	289.05	731.134	886.125	699.209	578.505	1100.61	268.296	1041.47	421.335	883.75	759.598	863.96	262.44	788.575	444.974	721	603.714	540.56	751.22	1307.02	216.913	1424.07	396.53	1207.65	712.143	1473.28	777.111	664.11
	1003.83	772.605	720.264	455.837	727.222	342.879	763.402	801.317	1092.76	697.549	972.826	350.761	1074.56	143	1090.39	651.294	764.994	894.369	782.069	154.234	1093.75	289.05	824.741	932.073	690.924	648.072	1104.31	200.52	1044.61	311.42	882.26	806.199	863.96	262.44	787.115	435.175	721	603.714	543.31	732.471	1297.99	177.783	1415.1	415.898	1207.01	712.98	1471.57	775.09	665.193
	998.973	782.967	716.232	388.768	735.681	241.351	733.579	802.626	1113.27	644.373	1009.15	302.305	1074.56	143	1090.39	651.294	789.075	809.75	884.782	149.058	1081.83	444.117	1003.22	901.268	696.575	737.838	1105.14	242.128	1021.23	263.25	883.531	794.347	863.583	371.167	774.528	300.441	721	603.714	558.917	721.431	1282.93	158.523	1434.67	438.354	1207.46	711.75	1472.29	763.716	664.22
	1000.18	790.819	713.243	332.734	727.076	257.857	740.39	686.95	1110.54	594.494	1041.66	365.06	1074.56	143	1094.12	685.731	796.171	722.106	938.28	161.269	1094.21	332.571	861.377	911.5	716.887	794.348	1105.59	300.722	984.03	171.234	875.795	731.542	857.573	407.915	789.351	259.716	750.028	644.472	565.835	716.443	1248.45	152.637	1431.42	468.789	1207.73	711.087	1471.12	767.884	662.968
	1004.86	816.364	722.152	289.121	741.709	313.757	728.092	658.609	1111.32	543.735	1030.62	415.327	1074.56	143	1090.09	743.375	799.49	670.935	997.217	174.034	1093.83	321.13	743.78	933.49	689.239	730.83	1090.16	297.61	1024.58	151.526	863.744	662.566	840.214	466.152	839.845	343.777	735.142	683.425	541.931	753.207	1216.3	167.229	1450.96	477.422	1207.65	710.319	1462.76	775.56	667.046
	1049.43	863.991	725.907	382.144	750.657	383.313	728.029	670.029	1110.54	581.253	1030.62	415.327	1074.56	143	1090.09	743.375	804.252	664.923	1053.16	156.2	1084.16	331.098	818.036	898.058	693.703	783.446	1102.31	314.511	1035.19	179.751	832.581	636.162	829.571	483.119	842.229	378.917	724.695	719.04	560.372	795.326	1209.06	177.353	1464.69	460.965	1207.24	710	1467.84	769.585	680.199
	1085.9	853.244	739.784	475.622	750.488	383.424	727.809	681.872	1110.47	657.579	1030.62	415.327	1074.56	143	1090.09	743.375	804.552	662.652	1053.16	156.2	1094.25	310.75	912.682	886.323	687.279	696.702	1108.71	250.317	1036.71	225.763	818.482	688.683	793.402	481.333	839.799	379.918	716.163	750.375	615.986	832.58	1200.03	199.797	1437.6	440.131	1207.66	707.767	1470.32	760.121	663.231
	1095.89	781.995	747.738	438.523	725.167	327.546	724.667	652.667	1114.5	679.5	1040.55	428.6	1074.56	143	1091.93	715.714	805.55	652.945	1057.92	286.726	1092.1	246.444	991.779	892.487	688.581	577	1104.28	176.102	988.03	243.214	814.439	711.718	754.924	473.146	842.986	360.441	713.617	788.227	646.762	842.634	1199.03	213.375	1463.09	426.831	1206.58	708.168	1470.46	761.755	665.065
	1098.96	690.587	747.561	428.746	743.337	278.356	724.273	708.364	1110.57	635.463	998.482	401.679	1059.41	408.969	1089.07	710.864	805.064	632.734	1057.92	286.726	1093.52	191.719	821.46	909.613	704.993	598.995	1103.75	277.867	992.38	316.295	838.665	739.992	734.125	485.854	835.382	347.152	714.376	810.159	668.469	790.857	1198.86	235.788	1436.8	473.269	1207.12	706.786	1471.59	759.547	663.735
	1092.03	672.661	754.644	463.856	811.317	266.125	726.78	793.146	1086.08	596.667	1015.33	361.694	1085.73	315.634	1092.33	696.667	803.484	614.658	1057.92	286.726	1085.34	145.319	719.632	898.102	711.779	666.19	1106.39	275.986	1042.1	304.521	878.56	741.598	677.901	453.87	809.348	391.904	714.591	809.298	663.79	823.027	1200.06	244.504	1443.56	448.264	1207.15	705.809	1471.15	758.26	663.9
	1093.4	716.633	736.871	402.153	901.68	275.69	727.603	822.559	1060.72	562.205	1043.22	346.686	1095.86	277.381	1092.67	682	803.32	599.845	1060	300.5	1079.38	169.523	777.464	927.909	678.5	820.108	1095.34	375.541	1043.79	180.713	938.832	727.863	659.727	437.882	815.36	411.616	732.27	835.833	649.488	843.583	1199	244	1456.75	432.465	1207.06	705.042	1470.82	758.965	664.015
	1085.6	751.266	720.776	289.395	923.598	278.368	730.256	714.895	1045.78	555.409	1024.85	306.761	1095.86	277.381	1079.45	680.612	803.998	589.057	1060	300.5	1089.36	228.617	894.873	900.447	690.082	907.39	1106.76	275.65	1002.2	166.694	952.211	705.618	642.843	473.873	802.386	425.604	767.147	838.272	668.562	835.64	1200.15	247.151	1444.95	450.49	1206.87	705.087	1471.08	759.404	660.232
	1064.39	764.157	745.333	187.247	929.22	271.44	727.638	617.793	1105.53	595.211	1033.77	271.631	1100	196	1079.45	680.612	805.811	587.58	1004.09	158.82	1086.88	302.897	777	893.159	683.278	783.42	1099.28	290.206	1039.96	250.225	951.793	675.893	617.223	451.705	782.24	455.31	777.697	792.782	718.792	805.268	1200.62	254.851	1463.92	473.36	1207.46	702.829	1472.07	759.121	664.096
	1065.01	789.633	729.816	199.878	991.106	277.971	748.214	598.071	1112.52	636.981	1033.77	271.631	1060.37	198.737	1079.45	680.612	806.976	575.592	976.747	145.366	1088.05	342.171	909.228	895.815	689.364	716.755	1106.34	391.834	1022.23	373.966	939.773	634.605	607.51	373.552	770.556	455.513	776.777	768.471	775.472	803.85	1198.23	274.538	1453.41	454.208	1206.69	703.125	1475.57	762.357	665.205
	1081.15	821.425	744.109	303.713	1031.82	274.063	728.419	633.581	1107.74	596.382	1033.77	271.631	1019.99	150.664	1079.45	680.612	809.909	568.543	1027.34	141.092	1073.22	359.118	740.95	908.972	698.283	621.776	1102.54	456.803	1044.98	451.309	932.964	592.806	614.817	353.721	754.833	460.333	781.595	743.122	783.721	812.821	1198.23	274.538	1442.65	441.872	1207.59	701.204	1475.57	762.357	656.471
	1091.1	819.99	766.511	434.691	1031.82	274.063	751.389	781.625	1107.74	596.382	1094	235	1072	143.5	1089.07	776.069	835.819	558.895	1054.82	172.636	1091.49	340.324	733.511	879.165	683.239	728.64	1107.2	316.165	1044.17	425.12	930.303	570.224	605.584	365.338	722.102	459.524	789.895	701.169	801.689	826.682	1198.23	274.538	1450.1	431.976	1207.9	700.881	1475.57	762.357	655.031
	1084.4	797.34	725.92	414.384	1089	397.5	732.582	831.382	1092.85	565.8	1094	235	1072	143.5	1089.07	776.069	873.382	553.252	1054.82	172.636	1088.61	309.2	803.71	902.506	692.067	802.471	1107.05	211.167	1043.76	329.58	902.086	552.158	642.871	323.581	671.286	461.988	799.598	663.451	836.444	776.378	1198.23	274.538	1457.04	423.016	1207.87	700.643	1475.57	762.357	681.197
	1075.18	776.759	720.613	376.725	1083.9	388.1	723.815	748.444	1111.06	593.029	1094	235	1072	143.5	1073.21	700.013	925.887	563.84	1028.99	340.308	1088.61	309.2	899.433	902.276	686.082	719.45	1081.52	172.403	1035.11	266.81	880.5	549	686.914	293.375	628.282	429.46	801.164	632.509	852.257	748.657	1198.45	353.848	1431.91	434.402	1208.02	700.17	1475.57	762.357	720.036
	991.337	793.766	723.02	356.605	1083.9	388.1	734.267	645.705	1111.06	593.029	1094	235	1072	143.5	1091.73	656.273	962.276	557.534	1056.26	396.459	1094.42	237.447	1022.8	901.62	683.798	661.128	1106.17	262.278	1016.57	201.416	880.5	549	726.292	271.558	603.193	409.316	805.55	593.725	826.881	760.012	1198.59	369.812	1435.02	384.225	1208.04	699.832	1475.57	762.357	762.483
	1014.78	858.726	719.269	318.53	1080.8	316.6	737.663	696.688	1111.29	649.571	1094	235	1098.43	201.714	1091.73	656.273	995.116	558.737	992.981	480.141	1094.42	237.447	1045.96	885.477	694.194	578.787	1092.8	291.024	1041.93	166.846	880.5	549	754.604	217.854	576.71	392.324	805.55	593.725	810.81	785.438	1200.6	366.914	1445.18	340.048	1207.66	699.904	1478	698	695.847
	1000.71	843.005	742.917	361.685	1083	374.8	742.811	635.838	1068.58	652.333	1094	235	1071.64	233.727	1089.6	828.015	1013.52	560.691	839.979	483.112	1057.39	144.767	1040.98	901.408	699.973	607.702	1110.61	201	1029.48	155.234	864.261	602.68	793.233	181.918	585.437	384.81	805.55	593.725	796.799	818.615	1203.59	366.446	1461.79	320.991	1208.14	698.766	1477.5	695.38	658.078
	952.064	827.108	742.917	361.685	1082.5	337.25	727.478	701.652	1082.19	593.644	1089.5	262	1079.25	283.042	1092.36	846.5	1058.72	577.929	781.021	480.985	1000.9	144.866	921.323	889.045	722.943	638.683	1095.33	187.965	1036.31	220.047	866.446	607.55	838.726	160.425	596.775	354.597	857.667	572.333	776.593	853.16	1202.87	359.067	1465.59	329.852	1208.44	698.429	1477.16	693.469	660.087
	915.324	807.639	744.753	451.443	1083	354	723.682	795.659	1101.36	579.2	1089.5	262	1052.47	289.192	1088.26	747.348	1058.72	577.929	756.948	471.883	977.376	134.531	939.056	889.77	715.129	722.521	1076.79	222.659	1032.1	230.8	866.291	604.451	862.824	169.882	599.682	330.485	864	616.5	767.851	843.909	1206.53	363.949	1469.4	389.837	1208.69	698.286	1476.39	692.562	665.879
	909.056	797.244	733.394	400.73	1085.83	366.083	741.682	591.894	1111.21	637	1087	258.5	1052.47	289.192	1091.67	717.444	1059.59	735.867	738.821	439.297	970.635	125.775	1041.98	897.359	688.496	796.934	1098.15	244.118	1039.87	189.821	866.617	603.268	862.824	169.882	599.872	328.592	831.264	652.397	775.287	815.442	1227.9	417.847	1461.6	378.777	1209.27	696.318	1476.53	690.412	665.675
	914.81	800.56	720.504	376.151	1085.11	343	741.682	591.894	1104.88	628.095	1087	258.5	1052.47	289.192	1091.67	717.444	1026.55	860.932	778.981	356.658	1033.34	103.282	921.162	899.675	694.325	717.135	1101	296.466	1033.62	167.235	870.615	609.856	863.118	303.529	600.397	330.983	785.26	682.521	772.053	835.828	1228.86	470.785	1466.54	371.697	1209.2	696.108	1475.71	692.516	688.58
	867.149	771.112	715.854	375.045	1087.83	428.655	741.682	591.894	1109.39	669.095	1087	258.5	1052.47	289.192	1091.15	623.09	1031.77	925.278	748.15	293.668	1088.8	157.377	893.911	895.151	701.749	731.234	1107.12	396.889	1034.66	182.5	880.465	614.732	855.859	304.165	600.981	330.315	750.039	709.426	765.79	842.726	1226.06	481.727	1447.36	302.352	1209.52	695.794	1475.41	693.57	666.3
	842.522	709.179	714.881	386.685	1084.76	423.762	724.586	777.759	1105.28	627.693	1087	258.5	1052.47	289.192	1093	635.026	1068.95	903.906	719.169	265.956	1091.89	284.689	970.02	895.719	729.164	671.047	1106.44	449.924	1040.14	205.293	904.597	633.892	865.088	233.088	601.045	331.874	731.687	718.892	757.378	796.597	1206.04	440.146	1437.46	271.715	1209.52	695.246	1471.36	691.482	667.598
	845.298	668.657	718.171	347.574	1085.9	354.3	726.472	738.604	1111.94	560	1085	254.5	1052.47	289.192	1093	635.026	1066.23	873.837	714.549	251.112	1093.71	317.257	846.606	882.782	725.504	641.078	1108.63	324.017	1040.11	273.98	943.134	617.268	860.574	164.019	601.018	331.667	695.023	688.756	743.651	748.25	1221.28	419.328	1428.9	228.671	1209.92	694.96	1470.99	695.409	664.65
	846.615	673.75	723	370.139	1080.64	319.786	745.051	636.063	1111.94	560	1085	254.5	1052.47	289.192	1093	635.026	1064.25	870.18	745.345	181.873	1090.12	230.206	916.863	890.371	719.141	631.119	1105.48	243.874	1038.65	273.832	964.614	590.112	849.421	165.491	601.581	332.105	679.154	651.385	731.772	715.509	1251.4	463.719	1441.45	187.873	1210.41	693.634	1468.54	696.216	668.458
	852.159	675.307	768.832	383.019	1084.5	427	723.92	593.44	1111.94	560	1085	254.5	1077.86	235.318	1093	635.026	1067.45	877.545	732.098	162.33	1076.65	189.509	877.725	896.023	713.119	629.988	1106.64	351.961	1041.77	171.007	970.93	574.275	849.421	165.491	601.49	331.81	679.154	651.385	714.568	704.414	1238.78	481.21	1446.48	168.232	1210.14	693.219	1465.47	706	659.765
	855.132	680.735	742.214	315.802	1084.8	393.4	733.194	610.898	1111.94	560	1085	254.5	1077.86	235.318	1093	635.026	1067.59	872.176	777.335	254.566	1088.32	267.302	881.832	898.462	731.807	632.762	1111.31	461.143	965.98	152.582	970.166	569.061	849.421	165.491	602.027	332.162	679.154	651.385	715.049	689.204	1219.59	489.967	1427.51	199.615	1209.69	694.157	1474.81	731.043	663
	852.522	677.618	723.362	309.491	1085.38	332.25	730.857	574.238	1111.94	560	1085	254.5	1077.86	235.318	1092.2	691.6	1068.12	845.625	850.213	366.978	1081.84	421.459	1007.33	899.277	740.218	581.266	1109.57	390.207	890.704	138.282	961.821	556.746	863.118	353.647	602.191	332.864	679.154	651.385	772.607	707.236	1206.34	478.098	1432.76	235.133	1209.69	693.78	1476.73	739.387	682.363
	844.567	668.768	719.648	346.148	1085.38	332.25	725.2	620.6	1111.94	560	1085	254.5	1077.86	235.318	1092.2	691.6	1068.12	845.625	895.307	451.712	1058.14	413.235	924.925	897.013	737.177	572.266	1105.41	251.603	946.16	138.082	946.565	552.371	862.871	407.387	601.934	335.116	679.154	651.385	799.031	753.698	1222.91	483.389	1413.7	237.71	1210.12	693.422	1475.38	740.671	683.294
	844.247	619.331	757.164	349.064	1084.67	372.111	731.595	614.924	1111.94	560	1037.94	302.356	1077.86	235.318	1092.2	691.6	1068.12	845.625	839.686	484.282	1066.76	386.752	770.851	896.566	713.327	583.035	1100.7	249.346	1036.68	128.975	871	549	800.259	482.569	600.902	337.683	679.154	651.385	805.822	793.569	1220.43	486.503	1436.77	244.332	1209.86	692.654	1475.41	740.268	661.665
	828.854	627.804	736.234	340.828	1084.8	365.6	734.537	678.195	1034.39	640.228	1013.4	351.473	1090.75	181	1092.2	691.6	1063.42	634.412	750.635	482.239	1066.35	357.94	783.912	899.745	686.964	678.582	1093.5	230.438	1039.22	227.508	837.556	559.586	862.133	455.867	601.486	338.243	758.236	655.582	804.525	813.369	1200.67	461.849	1442.56	176.137	1209.47	694.39	1475.57	740.62	665.311
	822.589	615.748	743.175	346.96	1084.8	365.6	753.63	799.082	1034.39	640.228	1027.25	392.537	1082.11	180.333	1092.2	691.6	908.376	696.972	719.637	451.379	1084.76	324.24	889.48	903.44	697.389	763.347	1104.97	270.401	1037.03	220.803	820.76	584.904	840.087	379.971	601.183	339.33	744.313	672.03	833.11	785.926	1199.46	426.886	1441.54	206.988	1209.9	692.603	1474.84	739.505	666.13
	817.584	628.507	750.383	358.092	1084.8	365.6	727.339	856.565	1040.33	703.667	1027.25	392.537	1032.97	166.487	1092.2	691.6	814.508	635.592	723.654	447.225	1091	307.441	1010.73	885.399	687.24	735.521	1103.91	355.074	1011.48	150.569	802.112	596.08	856.258	280.539	601.451	340.767	732.933	681.429	852.184	757.263	1204.78	415.16	1439.91	225.075	1210.18	690.664	1474.72	740.141	663.866
	767.16	705.603	758.708	368.573	1085.39	408.333	727.339	856.565	1040.33	703.667	1027.25	392.537	1005.24	134.35	1092.2	691.6	811.785	568.022	719.532	473.216	1093.09	326.253	1053.54	892.783	687.344	654.244	1101.78	350.641	1013.14	153.493	788.168	600.761	856.258	280.539	601.292	341.923	718.248	684.083	849.358	745.868	1203.29	405.276	1450.98	174.958	1210.28	691.78	1474.6	740.198	669.598
	787.244	800.342	759.731	378.074	1085.5	365	733.619	639.433	1009.14	760.423	1027.25	392.537	1049.65	141.078	1092.2	691.6	874.972	552.421	718.039	442.199	1083.67	360.363	1024.03	918.572	705.431	652.117	1112.61	243.159	1040.32	183.893	790.462	605.872	849.261	422.29	607.508	343.711	715.489	704.752	817.146	712.835	1202.02	393.3	1381.11	157.13	1210.23	692.378	1474.84	741.151	663.343
	827.163	854.863	743.977	412.848	1085.5	365	733.619	639.433	1002.59	778.448	1027.25	392.537	1039.16	170.871	1092.2	691.6	973.756	547.787	718.009	366.859	1093.3	289.977	996.345	927.257	687.625	621.75	1105.96	167.181	1046.04	298.557	792.026	637.784	833.892	479.941	623.559	335.754	720.517	734.954	774.954	672.731	1208.41	385.404	1297.29	178.673	1210.3	693.102	1475.61	740.596	667.093
	830.127	892.05	724.093	395.843	1078.83	414.833	724.5	571	998.331	783.981	1027.25	392.537	1036.53	200.015	1092.2	691.6	1061.69	556.838	722.344	295.989	1093.84	317.488	989.696	908.664	693.83	659.316	1104.46	229.56	1033.84	371.47	791.797	688.908	859.852	458.557	619.895	335.86	740.144	756.511	743.059	630.824	1200.47	371.25	1258.02	197.479	1210.96	691.287	1475.77	738.631	697.69
	850.602	919.605	720.42	329.017	1079.33	399.889	726.357	642.464	996.197	770.769	995.864	468.235	1036.53	200.015	1092.2	691.6	1060.67	578.222	724.971	228.592	1093.84	317.488	945.609	919.051	692.742	720.695	1099.16	312.19	1043.16	342.432	789.564	691.388	860.633	466.733	615.464	336.64	767.443	752.846	743.059	630.824	1230.35	378.182	1221.02	255.2	1211.24	690.814	1475.65	738.717	670.003
	869.485	942.3	727.344	303.766	1079.33	399.889	730.259	709.287	981.163	779.054	931.848	458.667	1036.53	200.015	1092.2	691.6	1065.56	619.778	732.289	249.123	1088.68	463.075	982.301	895.692	708.44	778.924	1099.99	319.884	1043.84	175.589	787.451	697	849.529	372.483	618.14	330.845	782.703	713.464	743.059	630.824	1254.57	400.733	1221.02	255.2	1210.96	690.515	1475.78	731.12	665.587
	918.757	921.757	741.328	353.759	1084	414.333	736.788	765.636	973.401	757.045	881.183	422.533	1036.53	200.015	1092.2	691.6	1065.56	619.778	755.64	275.442	1085.5	399.772	880.454	904.528	685.651	676.344	1103.19	319.876	988.889	147.003	795.537	691.853	849.529	372.483	622.047	322.578	773.631	671.806	743.059	630.824	1238.57	429.869	1221.02	255.2	1211.59	689.645	1477.14	710.627	664.261
	994.268	849.567	813.88	442.23	1084	414.333	726.159	786.568	937.484	737.286	855.833	396	1036.53	200.015	1092.2	691.6	1065.56	619.778	722.366	282.209	1085.45	306.618	812.64	926.455	689.334	696.154	1103.15	237.655	904.889	153.099	790.603	695.965	861.517	265.069	626.26	313.947	758.222	635.167	813.328	593.983	1211.45	469.588	1197.88	312.844	1211.04	689.567	1477.14	710.627	659
	1085.63	819.043	743.849	453.575	1084	414.333	723.703	650.838	913.069	716.17	854.75	393.393	1036.53	200.015	1092.2	691.6	1063.22	759.4	736.413	158.447	1087.38	345.185	710.663	931.631	696.067	809.656	1104.84	212.138	864.064	136.684	789.612	692.064	861.517	265.069	625.722	305.627	758.222	635.167	826.878	646.74	1217.13	463.784	1202.55	252.891	1210.95	689.069	1477.14	710.627	661.593
	1075.18	803.986	745.815	392.556	1082.68	412.32	738.919	610.865	871.396	680.368	781.75	371.023	1036.53	200.015	1092.2	691.6	1060.58	761.634	724.719	148.241	1086.08	410.712	724.418	895.855	697.063	824.137	1106.5	304.757	976.035	135.606	788.211	686.43	846.817	414.367	640.006	302.053	758.222	635.167	828.396	673.353	1228.75	419.869	1195.54	219.538	1210.39	689.585	1477.14	710.627	677.78
	1043.84	798.017	726.657	364.35	1085.5	416	738.919	610.865	831.089	667.783	763.135	393.212	1036.53	200.015	1092.2	691.6	1062.01	756.092	822.229	146.16	1095.08	326.333	848.664	896.238	701.045	785.182	1104.62	281.952	1005.65	152.994	787.507	686.157	805.955	483.552	673.599	310.169	758.222	635.167	816.848	697.834	1218.12	469.598	1197.48	203.913	1211.19	688.862	1477.14	710.627	660.762
	1056.68	787.053	725.947	353.602	1085.5	416	738.919	610.865	782.37	671.945	763.135	393.212	1036.53	200.015	1092.2	691.6	1073.42	740.022	997.602	149.033	1087.88	279.295	952.442	878.581	700.337	711.96	1106.13	258.615	995.886	161.828	787.815	685.236	864.852	418.296	704.469	307.928	758.222	635.167	800.759	713.51	1200.96	462.309	1197.48	203.913	1211.47	687.875	1477.52	764.621	689.539
	1075.23	777.645	735.594	364.102	1085.5	416	738.919	610.865	805.857	684.405	763.135	393.212	1036.53	200.015	1092.2	691.6	1072.37	712.444	997.602	149.033	1091.85	327.87	977.799	904.867	691.232	774.759	1108.37	317.711	1033.64	216.45	786.69	681.062	863.625	317.812	718.379	307.74	832.6	581.6	786.529	737.05	1201.99	429.191	1197.48	203.913	1211.53	686.956	1477.94	759.368	664.414
	1068.23	740.451	741.719	363.54	1085.5	416	809.393	577.541	797.459	708.842	798.529	385.314	1036.53	200.015	1092.2	691.6	1057.04	705.967	997.602	149.033	1091.85	327.87	791.82	882.017	694.07	717.148	1108.12	379.148	1031.41	155.954	794.626	661.043	862.448	237.164	731.435	311.844	845.455	611.455	780.77	763.044	1203.52	395.88	1197.48	203.913	1210.66	687.142	1477.94	759.368	667.254
	1042.18	706.243	742.731	368.366	1085.5	416	809.393	577.541	749.782	733.769	786.125	341.4	1078.88	285.654	1092.2	691.6	1063.55	636.774	997.602	149.033	1088.5	464.5	814.718	904.185	705.165	633.659	1103.27	247.046	873.207	140.671	794.082	652.624	862.448	237.164	730.602	314.68	802.081	652.568	801.992	786.5	1202.05	401.805	1197.48	203.913	1211.21	686.738	1477.94	759.368	667.693
	1001.65	673.17	750.597	374.294	1089.07	263.931	809.393	577.541	750.52	754.673	772.55	302.9	1092.18	359.273	1089.04	596.959	1063.78	634.27	1055.89	461.758	1088.5	464.5	920.245	895.886	696.454	611.802	1103.53	178.507	741.07	120.776	794.316	660.402	862.448	237.164	728.448	315.27	755.805	691.941	822.216	763.971	1224.32	429.048	1197.15	392.63	1210.49	687.098	1476.89	746.722	667.004
	972.929	656.692	753.431	371.215	1089.07	263.931	770.667	563.818	750.663	776.654	760.667	301.907	1092.18	359.273	1092.5	674	1062.07	636.77	1055.89	461.758	937.548	461.113	1017.5	917.01	692.441	675.984	1106.17	327.672	698.572	118.068	784.432	653.703	862.448	237.164	726.791	316.051	732.721	719.975	849.583	731.24	1224.74	467.774	1199.62	347.462	1211.09	686.298	1475.97	728.606	665.739
	949.783	658.357	756.075	365.198	1088.08	341.769	841.8	570.4	752.28	741.069	767.786	277.786	1092.18	359.273	1092.5	674	1030.48	675.344	1055.89	461.758	916.425	449.836	864.866	934.159	689.192	822.683	1104.7	339.609	842.355	120.419	781.935	681.735	862.448	237.164	723.806	318.091	715.235	745.935	845.431	711.317	1203.63	456.242	1199.62	347.462	1211.68	686.575	1475.36	725.778	668.199
	920.833	712.393	753.092	346.376	1088	310	841.8	570.4	747.643	711.235	776.031	251.719	1092.18	359.273	1090.55	824.31	1010.16	677.162	1009.26	136.591	877.182	462.576	717.449	913.806	694.917	861.429	1097.62	391.973	938.993	120.757	797.138	693.708	858.777	461.078	727.134	348.457	695.416	770.025	825.925	697.216	1203.16	433.556	1195.85	354.451	1211.94	687.456	1475.95	724.175	664.201
[truncated: 804 more rows]
[truncated: 79 more columns]

## Sheet: Figure 5
	soma 1 a		ci 1 a		soma 1 b		ci 1 b		ci 2 a		soma 2 a		ci 2 b		soma 2 b		soma 3 a		ci 3 a		ci 3 b		soma 3 b		soma 4 a		ci 4 a		ci 4 b		soma 4 b		ci 5 a		soma 5 a		ci 5 b		soma 5 b		soma 6 a		soma 7 a		soma 6 b		soma 7 b		soma 9 a
[truncated: 1,804 more rows]
[truncated: 31 more columns]

[truncated: 2 more sheets: Figures 6A & 6B, Figures 3B & 6C]
